# Supplementary material for: N-Cyclo­hexyl-N′-(4-nitro­benzo­yl)thio­urea
Source: Acta Crystallogr Sect E Struct Rep Online. 2010 Apr 10;66(Pt 5):o1031–2. doi: 10.1107/S1600536810012249 (PMC2979108; doi:10.1107/S1600536810012249)
Supplement: Supplementary file 1 [file e-66-o1031-sup1.cif]

##############################################################################
###                                                                        ###
###        Electronic paper (Acta Crystallographica Section E)             ###
###                                                                        ###
##############################################################################
#                                                                            #
# This CIF contains the data in a paper accepted for publication in Acta     #
# Crystallographica Section E. It conforms to the requirements of Notes      #
# for Authors for Section E, and has been peer reviewed under the auspices   #
# of the IUCr Commission on Journals.                                        #
#                                                                            #
# Full details of the Crystallographic Information File format               #
# are given in the paper "The Crystallographic Information File (CIF):       #
# a New Standard Archive File for Crystallography" by S. R. Hall, F. H.      #
# Allen and I. D. Brown [Acta Cryst. (1991), A47, 655-685].                  #
#                                                                            #
# The current version of the core CIF dictionary is obtainable from          #
# ftp://ftp.iucr.org/pub/cif_core.dic. The current version number is 2.4.    #
#                                                                            #
# Software is freely available for graphical display of the structure(s) in  #
# this CIF.  For information consult the CIF home page http://www.iucr.org/  #
# cif/home.html                                                              #
#                                                                            #
# This file may be used for bona fide research purposes within the           #
# scientific community so long as proper attribution is given to the journal # 
# article from which it was obtained.                                        #
#                                                                            #
##############################################################################
                                             
data_global
_audit_creation_method     'SHELXL97'
_journal_date_recd_electronic     2010-03-11
_journal_date_accepted     2010-03-31
_journal_name_full     'Acta Crystallographica, Section E'
_journal_year     2010
_journal_volume     66
_journal_issue      5
_journal_page_first     o1031
_journal_page_last     o1032
_journal_paper_category     QO
_journal_coeditor_code     BH2277
_publ_contact_author_name     'Sohail Saeed'
_publ_contact_author_address
;
Department of Chemistry,Research Complex,
Allama Iqbal Open University,
Islamabad,
Pakistan
Please consider this CIF submission for publication in Acta Cryst.
Section E.  I certify that all the authors have approved this
submission, have made significant scientific contributions to the work reported
and that all share responsibility and accountability for the results.
;
_publ_contact_author_email     Sohail262001@yahoo.com
_publ_contact_author_fax     (092)51-925-0081
_publ_contact_author_phone     (092)51-925-0081
_publ_section_title
;
<i>N</i>-Cyclohexyl-<i>N</i>'-(4-nitrobenzoyl)thiourea
;
loop_
    _publ_author_name
    _publ_author_footnote
    _publ_author_address
    "Saeed, Sohail" .
;
Department of Chemistry, Research Complex
Allama Iqbal Open University
Islamabad
Pakistan
;
    "Rashid, Naghmana" .
;
Department of Chemistry, Research Complex
Allama Iqbal Open University
Islamabad
Pakistan
;
    "Wong, Wing-Tak" .
;
Department of Applied Biology and Chemical Technology
The Hong Kong Polytechnic University
Hung Hom, Kowloon
Hong Kong SAR
People's Republic of China
;
data_I
_audit_creation_method     SHELXL-97
_chemical_name_systematic
;
<i>N</i>-Cyclohexyl-<i>N</i>'-(4-nitrobenzoyl)thiourea
;
_chemical_name_common     ?
_chemical_formula_moiety     'C14 H17 N3 O3 S'
_chemical_formula_sum     'C14 H17 N3 O3 S'
_chemical_formula_iupac     'C14 H17 N3 O3 S'
_chemical_formula_weight     307.37
_chemical_melting_point     389
_symmetry_cell_setting     monoclinic
_symmetry_space_group_name_H-M     'P 21/c'
_symmetry_space_group_name_Hall     '-P 2ybc'
loop_
    _symmetry_equiv_pos_as_xyz
    'x, y, z'
    '-x, y+1/2, -z+1/2'
    '-x, -y, -z'
    'x, -y-1/2, z-1/2'
_cell_length_a     10.7865(7)
_cell_length_b     6.9218(4)
_cell_length_c     20.6788(13)
_cell_angle_alpha     90.00
_cell_angle_beta     101.4930(10)
_cell_angle_gamma     90.00
_cell_volume     1512.96(16)
_cell_formula_units_Z     4
_cell_measurement_reflns_used     10042
_cell_measurement_theta_min     1.93
_cell_measurement_theta_max     28.27
_cell_measurement_temperature     294(2)
_exptl_crystal_description     block
_exptl_crystal_colour     yellow
_exptl_crystal_size_max     0.43
_exptl_crystal_size_mid     0.32
_exptl_crystal_size_min     0.26
_exptl_crystal_density_diffrn     1.349
_exptl_crystal_density_meas     ?
_exptl_crystal_density_method     'not measured'
_exptl_crystal_F_000     648
_exptl_absorpt_coefficient_mu     0.227
_exptl_absorpt_correction_type     multi-scan
_exptl_absorpt_process_details     '(SADABS; Bruker, 2001)'
_exptl_absorpt_correction_T_min     0.9086
_exptl_absorpt_correction_T_max     0.9433
_exptl_special_details
;
;
_diffrn_ambient_temperature     294(2)
_diffrn_radiation_type     MoK\a
_diffrn_radiation_wavelength     0.71073
_diffrn_radiation_source     'fine-focus sealed tube'
_diffrn_radiation_monochromator     graphite
_diffrn_measurement_device_type     'Bruker SMART 1000 CCD'
_diffrn_measurement_method     \w
_diffrn_detector_area_resol_mean     ?
_diffrn_reflns_number     10042
_diffrn_reflns_av_R_equivalents     0.0165
_diffrn_reflns_av_sigmaI/netI     0.0158
_diffrn_reflns_theta_min     1.93
_diffrn_reflns_theta_max     28.28
_diffrn_reflns_theta_full     28.28
_diffrn_measured_fraction_theta_max     0.981
_diffrn_measured_fraction_theta_full     0.981
_diffrn_reflns_limit_h_min     -14
_diffrn_reflns_limit_h_max     14
_diffrn_reflns_limit_k_min     -9
_diffrn_reflns_limit_k_max     5
_diffrn_reflns_limit_l_min     -27
_diffrn_reflns_limit_l_max     21
_diffrn_standards_number     0
_diffrn_standards_interval_count     .
_diffrn_standards_interval_time     .
_diffrn_standards_decay_%     0
_refine_special_details
;
;
_reflns_number_total     3683
_reflns_number_gt     3177
_reflns_threshold_expression     I>2\s(I)
_refine_ls_structure_factor_coef     Fsqd
_refine_ls_matrix_type     full
_refine_ls_R_factor_all     0.0424
_refine_ls_R_factor_gt     0.0366
_refine_ls_wR_factor_gt     0.1020
_refine_ls_wR_factor_ref     0.1084
_refine_ls_goodness_of_fit_ref     1.043
_refine_ls_restrained_S_all     1.043
_refine_ls_number_reflns     3683
_refine_ls_number_parameters     200
_refine_ls_number_restraints     0
_refine_ls_number_constraints     0
_refine_ls_hydrogen_treatment     mixed
_refine_ls_weighting_scheme     calc
_refine_ls_weighting_details
         'calc w=1/[\s^2^(Fo^2^)+(0.0570P)^2^+0.3039P] where P=(Fo^2^+2Fc^2^)/3'
_atom_sites_solution_hydrogens     geom
_atom_sites_solution_primary     direct
_atom_sites_solution_secondary     difmap
_refine_ls_shift/su_max     0.002
_refine_ls_shift/su_mean     0.000
_refine_diff_density_max     0.254
_refine_diff_density_min     -0.196
_refine_ls_extinction_method     'SAINT (Bruker, 2006)'
_refine_ls_extinction_coef     0.0071(14)
_refine_ls_extinction_expression
                                  'Fc^*^=kFc[1+0.001xFc^2^\l^3^/sin(2\q)]^-1/4^'
loop_
    _atom_type_symbol
    _atom_type_description
    _atom_type_scat_dispersion_real
    _atom_type_scat_dispersion_imag
    _atom_type_scat_source
    'C' 'C' 0.0033 0.0016
                         'International Tables Vol C Tables 4.2.6.8 and 6.1.1.4'
    'H' 'H' 0.0000 0.0000
                         'International Tables Vol C Tables 4.2.6.8 and 6.1.1.4'
    'N' 'N' 0.0061 0.0033
                         'International Tables Vol C Tables 4.2.6.8 and 6.1.1.4'
    'O' 'O' 0.0106 0.0060
                         'International Tables Vol C Tables 4.2.6.8 and 6.1.1.4'
    'S' 'S' 0.1246 0.1234
                         'International Tables Vol C Tables 4.2.6.8 and 6.1.1.4'
_computing_data_collection     'SMART (Bruker, 2006)'
_computing_cell_refinement     'SAINT (Bruker, 2006)'
_computing_data_reduction     'SAINT (Bruker, 2006)'
_computing_structure_solution     'SHELXS97 (Sheldrick, 2008)'
_computing_structure_refinement     'SHELXL97 (Sheldrick, 2008)'
_computing_molecular_graphics     'ORTEPII (Johnson, 1976)'
_computing_publication_material     'SHELXL97 (Sheldrick, 2008)'
loop_
    _atom_site_type_symbol
    _atom_site_label
    _atom_site_fract_x
    _atom_site_fract_y
    _atom_site_fract_z
    _atom_site_U_iso_or_equiv
    _atom_site_adp_type
    _atom_site_calc_flag
    _atom_site_refinement_flags
    _atom_site_occupancy
    _atom_site_disorder_assembly
    _atom_site_disorder_group
    S S1 1.03975(3) 0.73010(6) 0.436999(18) 0.05209(13) Uani d . 1 . .
    O O1 0.47704(13) 0.08216(19) 0.65091(7) 0.0781(4) Uani d . 1 . .
    O O2 0.44185(17) 0.3242(2) 0.70892(8) 0.1000(5) Uani d . 1 . .
    O O3 0.67743(10) 0.91616(15) 0.49838(6) 0.0595(3) Uani d . 1 . .
    N N1 0.48457(12) 0.2530(2) 0.66423(7) 0.0597(3) Uani d . 1 . .
    N N2 0.83598(10) 0.70331(17) 0.49038(5) 0.0439(2) Uani d . 1 . .
    N N3 0.83313(11) 0.94898(16) 0.41468(6) 0.0474(3) Uani d . 1 . .
    C C1 0.55199(11) 0.3817(2) 0.62577(6) 0.0469(3) Uani d . 1 . .
    C C2 0.56593(15) 0.5738(2) 0.64356(7) 0.0554(3) Uani d . 1 . .
    H H2 0.5347 0.6211 0.6792 0.066 Uiso calc R 1 . .
    C C3 0.62757(15) 0.6938(2) 0.60694(7) 0.0543(3) Uani d . 1 . .
    H H3 0.6368 0.8244 0.6174 0.065 Uiso calc R 1 . .
    C C4 0.67605(11) 0.61980(19) 0.55443(6) 0.0429(3) Uani d . 1 . .
    C C5 0.66178(11) 0.42564(19) 0.53834(6) 0.0437(3) Uani d . 1 . .
    H H5 0.6951 0.3766 0.5035 0.052 Uiso calc R 1 . .
    C C6 0.59808(12) 0.30409(19) 0.57394(7) 0.0461(3) Uani d . 1 . .
    H H6 0.5868 0.1740 0.5631 0.055 Uiso calc R 1 . .
    C C7 0.72985(13) 0.76095(18) 0.51229(6) 0.0440(3) Uani d . 1 . .
    C C8 0.89672(11) 0.80319(18) 0.44630(6) 0.0404(3) Uani d . 1 . .
    C C9 0.87497(12) 1.07460(18) 0.36608(6) 0.0450(3) Uani d . 1 . .
    H H9 0.9669 1.0915 0.3785 0.054 Uiso calc R 1 . .
    C C10 0.81166(18) 1.2697(2) 0.36788(8) 0.0581(4) Uani d . 1 . .
    H H10A 0.8380 1.3263 0.4114 0.070 Uiso calc R 1 . .
    H H10B 0.7206 1.2526 0.3598 0.070 Uiso calc R 1 . .
    C C11 0.84568(19) 1.4059(2) 0.31634(8) 0.0675(4) Uani d . 1 . .
    H H11A 0.7997 1.5262 0.3168 0.081 Uiso calc R 1 . .
    H H11B 0.9354 1.4348 0.3275 0.081 Uiso calc R 1 . .
    C C12 0.81434(18) 1.3191(3) 0.24797(8) 0.0660(4) Uani d . 1 . .
    H H12A 0.7234 1.3052 0.2346 0.079 Uiso calc R 1 . .
    H H12B 0.8429 1.4054 0.2170 0.079 Uiso calc R 1 . .
    C C13 0.87599(18) 1.1253(3) 0.24606(8) 0.0650(4) Uani d . 1 . .
    H H13A 0.9671 1.1419 0.2539 0.078 Uiso calc R 1 . .
    H H13B 0.8492 1.0695 0.2025 0.078 Uiso calc R 1 . .
    C C14 0.84263(16) 0.9873(2) 0.29742(7) 0.0567(4) Uani d . 1 . .
    H H14A 0.7529 0.9581 0.2866 0.068 Uiso calc R 1 . .
    H H14B 0.8888 0.8673 0.2967 0.068 Uiso calc R 1 . .
    H H2N 0.8739(16) 0.605(3) 0.5076(8) 0.056(4) Uiso d . 1 . .
    H H3N 0.7671(16) 0.977(2) 0.4261(8) 0.054(4) Uiso d . 1 . .
loop_
    _atom_site_aniso_label
    _atom_site_aniso_U_11
    _atom_site_aniso_U_22
    _atom_site_aniso_U_33
    _atom_site_aniso_U_12
    _atom_site_aniso_U_13
    _atom_site_aniso_U_23
    S1 0.04215(19) 0.0602(2) 0.0569(2) 0.00659(13) 0.01688(14) 0.01451(15)
    O1 0.0819(8) 0.0661(8) 0.0935(9) -0.0121(6) 0.0350(7) 0.0161(7)
    O2 0.1244(13) 0.0977(10) 0.1022(10) -0.0046(9) 0.0809(10) 0.0102(8)
    O3 0.0656(6) 0.0483(5) 0.0731(7) 0.0133(5) 0.0342(5) 0.0136(5)
    N1 0.0497(7) 0.0726(9) 0.0615(7) 0.0012(6) 0.0222(6) 0.0175(6)
    N2 0.0459(5) 0.0424(6) 0.0467(6) 0.0050(4) 0.0169(4) 0.0081(4)
    N3 0.0476(6) 0.0455(6) 0.0535(6) 0.0053(5) 0.0207(5) 0.0107(5)
    C1 0.0406(6) 0.0552(7) 0.0471(6) 0.0039(5) 0.0143(5) 0.0114(6)
    C2 0.0654(8) 0.0587(8) 0.0488(7) 0.0079(7) 0.0275(6) 0.0022(6)
    C3 0.0688(9) 0.0463(7) 0.0536(7) 0.0041(6) 0.0261(7) -0.0004(6)
    C4 0.0429(6) 0.0454(6) 0.0426(6) 0.0039(5) 0.0139(5) 0.0048(5)
    C5 0.0419(6) 0.0474(7) 0.0448(6) 0.0050(5) 0.0161(5) 0.0005(5)
    C6 0.0424(6) 0.0444(6) 0.0531(7) 0.0024(5) 0.0136(5) 0.0039(5)
    C7 0.0475(6) 0.0434(6) 0.0439(6) 0.0018(5) 0.0159(5) 0.0026(5)
    C8 0.0424(6) 0.0409(6) 0.0391(6) -0.0020(5) 0.0105(5) 0.0002(5)
    C9 0.0463(6) 0.0417(6) 0.0494(7) -0.0014(5) 0.0154(5) 0.0079(5)
    C10 0.0789(10) 0.0421(7) 0.0566(8) 0.0046(6) 0.0211(7) 0.0018(6)
    C11 0.0914(12) 0.0421(7) 0.0679(10) -0.0033(8) 0.0134(8) 0.0105(7)
    C12 0.0729(10) 0.0653(10) 0.0565(8) -0.0053(8) 0.0048(7) 0.0172(7)
    C13 0.0809(10) 0.0681(10) 0.0510(8) -0.0059(8) 0.0253(7) 0.0041(7)
    C14 0.0738(9) 0.0459(7) 0.0563(8) -0.0025(6) 0.0269(7) -0.0018(6)
_geom_special_details
;
;
loop_
    _geom_bond_atom_site_label_1
    _geom_bond_atom_site_label_2
    _geom_bond_site_symmetry_2
    _geom_bond_distance
    _geom_bond_publ_flag
    S1 C8 . 1.6707(13) ?
    O1 N1 . 1.2132(19) ?
    O2 N1 . 1.2162(19) ?
    O3 C7 . 1.2213(15) ?
    N1 C1 . 1.4785(17) ?
    N2 C7 . 1.3717(16) ?
    N2 C8 . 1.4058(16) ?
    N2 H2N . 0.835(18) ?
    N3 C8 . 1.3182(16) ?
    N3 C9 . 1.4665(15) ?
    N3 H3N . 0.817(17) ?
    C1 C6 . 1.3774(18) ?
    C1 C2 . 1.379(2) ?
    C2 C3 . 1.380(2) ?
    C2 H2 . 0.9300 ?
    C3 C4 . 1.3932(17) ?
    C3 H3 . 0.9300 ?
    C4 C5 . 1.3857(18) ?
    C4 C7 . 1.5008(17) ?
    C5 C6 . 1.3869(17) ?
    C5 H5 . 0.9300 ?
    C6 H6 . 0.9300 ?
    C9 C10 . 1.5173(19) ?
    C9 C14 . 1.518(2) ?
    C9 H9 . 0.9800 ?
    C10 C11 . 1.521(2) ?
    C10 H10A . 0.9700 ?
    C10 H10B . 0.9700 ?
    C11 C12 . 1.511(2) ?
    C11 H11A . 0.9700 ?
    C11 H11B . 0.9700 ?
    C12 C13 . 1.501(3) ?
    C12 H12A . 0.9700 ?
    C12 H12B . 0.9700 ?
    C13 C14 . 1.524(2) ?
    C13 H13A . 0.9700 ?
    C13 H13B . 0.9700 ?
    C14 H14A . 0.9700 ?
    C14 H14B . 0.9700 ?
loop_
    _geom_angle_atom_site_label_1
    _geom_angle_atom_site_label_2
    _geom_angle_atom_site_label_3
    _geom_angle_site_symmetry_1
    _geom_angle_site_symmetry_3
    _geom_angle
    _geom_angle_publ_flag
    O1 N1 O2 . . 123.31(14) ?
    O1 N1 C1 . . 118.89(13) ?
    O2 N1 C1 . . 117.78(15) ?
    C7 N2 C8 . . 126.77(11) ?
    C7 N2 H2N . . 117.8(12) ?
    C8 N2 H2N . . 115.1(12) ?
    C8 N3 C9 . . 126.38(11) ?
    C8 N3 H3N . . 115.9(11) ?
    C9 N3 H3N . . 117.4(11) ?
    C6 C1 C2 . . 123.12(12) ?
    C6 C1 N1 . . 118.42(13) ?
    C2 C1 N1 . . 118.46(12) ?
    C1 C2 C3 . . 118.19(12) ?
    C1 C2 H2 . . 120.9 ?
    C3 C2 H2 . . 120.9 ?
    C2 C3 C4 . . 120.20(13) ?
    C2 C3 H3 . . 119.9 ?
    C4 C3 H3 . . 119.9 ?
    C5 C4 C3 . . 120.17(12) ?
    C5 C4 C7 . . 121.95(11) ?
    C3 C4 C7 . . 117.52(12) ?
    C4 C5 C6 . . 120.26(12) ?
    C4 C5 H5 . . 119.9 ?
    C6 C5 H5 . . 119.9 ?
    C1 C6 C5 . . 118.04(12) ?
    C1 C6 H6 . . 121.0 ?
    C5 C6 H6 . . 121.0 ?
    O3 C7 N2 . . 123.77(12) ?
    O3 C7 C4 . . 119.66(11) ?
    N2 C7 C4 . . 116.56(11) ?
    N3 C8 N2 . . 115.75(11) ?
    N3 C8 S1 . . 125.16(10) ?
    N2 C8 S1 . . 119.09(9) ?
    N3 C9 C10 . . 108.03(11) ?
    N3 C9 C14 . . 111.11(11) ?
    C10 C9 C14 . . 110.89(12) ?
    N3 C9 H9 . . 108.9 ?
    C10 C9 H9 . . 108.9 ?
    C14 C9 H9 . . 108.9 ?
    C9 C10 C11 . . 111.20(13) ?
    C9 C10 H10A . . 109.4 ?
    C11 C10 H10A . . 109.4 ?
    C9 C10 H10B . . 109.4 ?
    C11 C10 H10B . . 109.4 ?
    H10A C10 H10B . . 108.0 ?
    C12 C11 C10 . . 111.65(13) ?
    C12 C11 H11A . . 109.3 ?
    C10 C11 H11A . . 109.3 ?
    C12 C11 H11B . . 109.3 ?
    C10 C11 H11B . . 109.3 ?
    H11A C11 H11B . . 108.0 ?
    C13 C12 C11 . . 111.23(14) ?
    C13 C12 H12A . . 109.4 ?
    C11 C12 H12A . . 109.4 ?
    C13 C12 H12B . . 109.4 ?
    C11 C12 H12B . . 109.4 ?
    H12A C12 H12B . . 108.0 ?
    C12 C13 C14 . . 111.98(13) ?
    C12 C13 H13A . . 109.2 ?
    C14 C13 H13A . . 109.2 ?
    C12 C13 H13B . . 109.2 ?
    C14 C13 H13B . . 109.2 ?
    H13A C13 H13B . . 107.9 ?
    C9 C14 C13 . . 111.10(12) ?
    C9 C14 H14A . . 109.4 ?
    C13 C14 H14A . . 109.4 ?
    C9 C14 H14B . . 109.4 ?
    C13 C14 H14B . . 109.4 ?
    H14A C14 H14B . . 108.0 ?
loop_
    _geom_hbond_atom_site_label_D
    _geom_hbond_atom_site_label_H
    _geom_hbond_atom_site_label_A
    _geom_hbond_site_symmetry_A
    _geom_hbond_distance_DH
    _geom_hbond_distance_HA
    _geom_hbond_distance_DA
    _geom_hbond_angle_DHA
    _geom_hbond_publ_flag
    N3 H3N O3 . 0.817(17) 1.981(17) 2.6507(17) 138.8(14) yes
    N2 H2N S1 3_766 0.84(2) 2.67(2) 3.4999(12) 171.3(16) yes
    C6 H6 O3 1_545 0.93 2.54 3.3041(17) 140 no
    C9 H9 S1 . 0.98 2.82 3.1555(13) 101 no
