# Supplementary material for: N-Cyclo­hexyl-N′-(4-nitro­benzo­yl)thio­urea
Source: Acta Crystallogr Sect E Struct Rep Online. 2010 Apr 10;66(Pt 5):o1031–2. doi: 10.1107/S1600536810012249 (PMC2979108; doi:10.1107/S1600536810012249)
Supplement: Supplementary file 2 [file e-66-o1031-Isup2.hkl]

# 
# h,k,l, Fc-squared, Fo-squared, sigma(Fo-squared) and status flag 
# 
data_I
_shelx_title '  Template texray.inf' 
_shelx_refln_list_code          4 
_shelx_F_calc_maximum      168.73 
_exptl_crystal_F_000       648.00 
_reflns_d_resolution_high  0.7501 
 
loop_ 
 _symmetry_equiv_pos_as_xyz 
 'x, y, z' 
 '-x, y+1/2, -z+1/2' 
 '-x, -y, -z' 
 'x, -y-1/2, z-1/2' 
 
_cell_length_a    10.7865 
_cell_length_b     6.9218 
_cell_length_c    20.6788 
_cell_angle_alpha  90.000 
_cell_angle_beta  101.493 
_cell_angle_gamma  90.000 
 
_shelx_F_squared_multiplier     1.000 
 
loop_ 
 _refln_index_h 
 _refln_index_k 
 _refln_index_l 
 _refln_F_squared_calc 
 _refln_F_squared_meas 
 _refln_F_squared_sigma 
 _refln_observed_status 
   1   0   0       71.37       74.20      1.40 o 
   2   0   0      791.23      934.41     12.91 o 
   3   0   0     7015.07     6544.57     61.80 o 
   4   0   0     1652.41     1785.54     23.82 o 
   5   0   0       67.73       59.94      0.79 o 
   6   0   0     2765.43     2924.77     25.92 o 
   7   0   0      330.72      405.77      3.85 o 
   8   0   0      339.07      343.12      4.06 o 
   9   0   0      111.07      106.59      2.14 o 
  10   0   0      251.65      260.46      4.22 o 
  11   0   0       81.47       82.13      1.97 o 
  12   0   0        5.68        7.44      0.81 o 
  13   0   0       82.25       83.29      2.17 o 
   1   1   0       72.80       82.86      1.56 o 
   2   1   0     5811.09     6147.50     47.58 o 
   3   1   0      273.66      286.42      2.95 o 
   4   1   0      259.55      253.36      2.15 o 
   5   1   0      367.92      392.54      3.26 o 
   6   1   0     2551.32     2611.51     21.10 o 
   7   1   0      223.74      225.02      2.06 o 
   8   1   0      699.65      653.60      5.65 o 
   9   1   0       30.40       30.09      0.80 o 
  10   1   0      250.66      227.30      2.69 o 
  11   1   0       28.04       26.93      0.84 o 
  12   1   0        2.23        1.26      0.43 o 
  13   1   0       26.52       25.60      0.91 o 
   0   2   0     6056.86     6012.35     99.13 o 
   1   2   0      325.81      381.90      4.08 o 
   2   2   0     1704.45     1754.30     14.63 o 
   3   2   0      406.40      432.55      3.38 o 
   4   2   0      819.19      872.09      6.25 o 
   5   2   0      374.53      423.56      3.16 o 
   6   2   0      223.43      221.68      2.03 o 
   7   2   0      105.16      110.02      2.38 o 
   8   2   0        0.32       -0.26      0.48 o 
   9   2   0      410.34      404.47      4.09 o 
  10   2   0        0.09       -0.11      0.34 o 
  11   2   0       10.77       14.09      0.69 o 
  12   2   0       68.65       72.64      1.39 o 
  13   2   0       65.07       71.17      2.16 o 
   1   3   0       34.29       35.10      0.81 o 
   2   3   0      270.36      312.61      2.51 o 
   3   3   0        8.43        3.75      0.18 o 
   4   3   0      148.01      147.61      1.34 o 
   5   3   0      588.80      554.47      4.96 o 
   6   3   0      984.61      965.26      8.43 o 
   7   3   0     1039.80     1023.27      8.96 o 
   8   3   0      184.77      187.12      1.89 o 
   9   3   0       28.41       24.17      0.66 o 
  10   3   0       58.06       56.62      1.12 o 
  11   3   0        2.07        1.34      0.58 o 
  12   3   0       10.58        9.89      0.75 o 
  13   3   0        5.68        6.32      0.65 o 
   0   4   0      118.26       92.34      2.17 o 
   1   4   0     1109.00     1292.55     12.50 o 
   2   4   0       24.72       17.83      0.85 o 
   3   4   0        1.61        5.59      0.30 o 
   4   4   0      506.94      536.41      4.26 o 
   5   4   0      172.28      156.26      1.70 o 
   6   4   0        1.14        1.89      0.29 o 
   7   4   0       28.83       23.78      0.69 o 
   8   4   0        1.99        2.62      0.37 o 
   9   4   0      482.29      493.61      6.81 o 
  10   4   0        8.97       10.27      0.72 o 
  11   4   0        7.28        8.51      0.69 o 
  12   4   0        8.92       13.23      0.83 o 
   1   5   0       25.15       24.95      0.69 o 
   2   5   0       18.99       12.58      0.60 o 
   3   5   0      127.19      129.17      1.75 o 
   4   5   0      410.46      429.12      5.87 o 
   5   5   0       12.28       10.90      0.82 o 
   6   5   0      316.97      309.54      4.53 o 
   7   5   0       21.32       18.91      1.96 o 
   8   5   0        1.72        3.01      0.58 o 
   9   5   0        4.99        3.81      0.66 o 
  10   5   0       78.19       86.87      2.00 o 
  11   5   0        3.28        2.40      1.06 o 
   0   6   0      931.56      892.96     11.39 o 
   1   6   0        1.30        2.34      0.39 o 
   2   6   0       28.73       31.97      0.87 o 
   3   6   0       25.10       24.09      0.81 o 
   4   6   0       67.22       67.81      1.65 o 
   5   6   0       96.74      100.14      2.07 o 
   6   6   0       53.70       50.97      2.04 o 
   7   6   0        0.67        0.91      0.52 o 
   8   6   0       14.57       11.05      0.88 o 
   9   6   0        0.02       -0.52      0.52 o 
  10   6   0       31.44       33.95      1.41 o 
   1   7   0       32.46       33.78      0.83 o 
   2   7   0      228.52      220.95      2.85 o 
   3   7   0       95.39      103.78      2.88 o 
   4   7   0       12.40        9.48      0.99 o 
   5   7   0        1.16        0.82      0.58 o 
   6   7   0        9.43        8.53      0.80 o 
   7   7   0       10.67       11.18      0.92 o 
   8   7   0       13.24       14.33      1.05 o 
   9   7   0        9.04        8.40      1.21 o 
   0   8   0       15.84       14.21      1.02 o 
   1   8   0        7.20        7.00      0.63 o 
   2   8   0        1.73        1.45      0.60 o 
   3   8   0        7.01        8.05      0.81 o 
   4   8   0       68.87       74.67      1.95 o 
   5   8   0        5.38        5.25      1.11 o 
   6   8   0        0.64        0.64      0.63 o 
   1   9   0        0.33        0.36      0.67 o 
   2   9   0        0.01       -0.04      0.63 o 
   3   9   0        6.49        8.09      1.29 o 
 -13   1   1        1.74        0.75      0.46 o 
 -12   1   1        0.01        0.19      0.40 o 
 -11   1   1        0.01       -0.35      0.35 o 
 -10   1   1       76.35       69.57      1.24 o 
  -9   1   1        9.01        9.51      0.52 o 
  -8   1   1       36.15       40.36      0.90 o 
  -7   1   1       23.19       35.02      0.89 o 
  -6   1   1      142.10      149.57      1.89 o 
  -5   1   1      416.59      463.12      3.80 o 
  -4   1   1       30.68       29.01      0.48 o 
  -3   1   1      133.39      151.75      5.82 o 
  -2   1   1       41.62       45.73      0.73 o 
  -1   1   1     6543.74     6626.04     91.69 o 
   0   1   1       64.88       59.72      0.74 o 
   1   1   1      184.25      184.82      2.01 o 
   2   1   1      456.67      476.11      3.82 o 
   3   1   1     4237.45     4487.11     35.21 o 
   4   1   1      166.79      154.11      1.41 o 
   5   1   1      202.40      197.72      3.88 o 
   6   1   1      612.07      649.37      5.29 o 
   7   1   1       11.84        9.95      0.78 o 
   8   1   1       63.64       61.00      1.08 o 
   9   1   1      121.74      126.30      1.51 o 
  10   1   1        1.27        1.59      0.48 o 
  11   1   1        0.85        0.38      0.41 o 
  12   1   1        0.30       -0.39      0.39 o 
  13   1   1        1.49        1.47      0.48 o 
 -13   2   1        1.63        3.06      0.55 o 
 -12   2   1        4.56        2.80      0.51 o 
 -11   2   1        4.05        5.70      0.55 o 
 -10   2   1        2.85        2.86      0.41 o 
  -9   2   1       96.07       89.34      1.65 o 
  -8   2   1        3.86        3.43      0.36 o 
  -7   2   1      419.39      429.90      3.66 o 
  -6   2   1      243.53      261.67      2.34 o 
  -5   2   1        0.26        0.41      0.22 o 
  -4   2   1       34.39       28.64      0.47 o 
  -3   2   1      760.49      814.27      6.23 o 
  -2   2   1      357.09      373.91      3.22 o 
  -1   2   1     1148.46     1172.99     11.81 o 
   0   2   1      294.20      302.30      3.04 o 
   1   2   1      637.08      665.88      5.11 o 
   2   2   1      953.45     1031.44      7.82 o 
   3   2   1      138.34      127.95      1.12 o 
   4   2   1      199.51      208.51      1.65 o 
   5   2   1       82.52       97.64      1.30 o 
   6   2   1      223.32      220.24      2.03 o 
   7   2   1       20.33       14.79      0.74 o 
   8   2   1       42.35       44.93      1.24 o 
   9   2   1       21.35       18.58      0.86 o 
  10   2   1        9.95       10.48      0.58 o 
  11   2   1       12.37       13.63      0.70 o 
  12   2   1       40.44       41.39      1.07 o 
  13   2   1       13.32       15.58      0.81 o 
 -13   3   1        3.34        4.53      0.61 o 
 -12   3   1        0.23        0.53      0.53 o 
 -11   3   1       68.82       62.14      1.23 o 
 -10   3   1       84.39       79.11      1.33 o 
  -9   3   1      172.40      177.94      1.87 o 
  -8   3   1        9.87        8.75      0.41 o 
  -7   3   1      253.86      239.34      2.45 o 
  -6   3   1      130.52      121.65      1.48 o 
  -5   3   1      159.76      168.18      1.53 o 
  -4   3   1     1129.86     1175.74      8.95 o 
  -3   3   1      330.02      333.15      2.68 o 
  -2   3   1      215.50      234.84      2.11 o 
  -1   3   1      232.85      204.45      2.16 o 
   0   3   1     3153.77     3420.91     32.90 o 
   1   3   1      338.78      380.11      3.00 o 
   2   3   1      185.04      244.72      2.01 o 
   3   3   1       41.27       42.49      0.60 o 
   4   3   1      394.87      385.53      3.10 o 
   5   3   1      619.80      633.99      5.63 o 
   6   3   1      301.35      286.04      2.78 o 
   7   3   1        2.66        2.88      0.32 o 
   8   3   1       74.60       70.46      0.99 o 
   9   3   1       42.54       39.97      0.89 o 
  10   3   1        0.07        0.19      0.39 o 
  11   3   1        0.01       -0.32      0.59 o 
  12   3   1        0.10       -0.31      0.51 o 
  13   3   1        1.17        1.15      0.59 o 
 -12   4   1       24.03       26.99      2.00 o 
 -11   4   1       35.04       39.30      1.20 o 
 -10   4   1       13.63       13.99      0.69 o 
  -9   4   1       14.30       14.65      0.70 o 
  -8   4   1        2.23        0.68      0.33 o 
  -7   4   1       74.42       74.30      1.10 o 
  -6   4   1       31.18       31.73      1.41 o 
  -5   4   1      753.73      753.41      6.66 o 
  -4   4   1      358.31      363.21      2.98 o 
  -3   4   1       47.19       64.46      0.88 o 
  -2   4   1     1270.06     1342.44     12.93 o 
  -1   4   1     1155.49     1277.66     12.33 o 
   0   4   1      337.96      309.38      3.21 o 
   1   4   1        1.02       -0.27      0.27 o 
   2   4   1       65.13       62.21      0.82 o 
   3   4   1      528.60      553.76      4.36 o 
   4   4   1        6.28        8.98      0.39 o 
   5   4   1      446.48      432.09      3.99 o 
   6   4   1       12.48       10.61      0.52 o 
   7   4   1      387.45      390.68      3.81 o 
   8   4   1       68.04       65.76      1.08 o 
   9   4   1       28.38       28.75      1.41 o 
  10   4   1      108.17      117.05      1.91 o 
  11   4   1      114.27      116.49      1.99 o 
  12   4   1        1.87        2.73      0.60 o 
 -11   5   1       24.80       23.44      1.98 o 
 -10   5   1        0.05        0.00      0.87 o 
  -9   5   1      147.68      150.42      2.75 o 
  -8   5   1       60.44       58.83      1.54 o 
  -7   5   1       12.63        8.71      0.84 o 
  -6   5   1        5.59        5.68      0.67 o 
  -5   5   1      341.54      329.06      4.73 o 
  -4   5   1       58.51       50.30      3.12 o 
  -3   5   1       22.16       17.81      0.71 o 
  -2   5   1        2.27        0.56      0.33 o 
  -1   5   1       57.89       48.66      1.13 o 
   0   5   1      295.97      293.17      3.30 o 
   1   5   1        0.86        0.56      0.27 o 
   2   5   1      165.64      150.00      1.93 o 
   3   5   1        6.91        5.34      0.40 o 
   4   5   1      104.51      111.90      2.73 o 
   5   5   1       46.45       43.37      1.80 o 
   6   5   1      267.22      251.86      3.85 o 
   7   5   1       16.38       15.07      0.92 o 
   8   5   1       55.26       53.61      1.47 o 
   9   5   1       49.69       52.93      1.53 o 
  10   5   1        1.80        1.97      0.63 o 
  11   5   1       13.01       14.68      1.77 o 
 -10   6   1       18.98       16.95      1.13 o 
  -9   6   1        2.96        2.74      0.93 o 
  -8   6   1       22.86       21.45      1.11 o 
  -7   6   1        8.48        7.81      0.72 o 
  -6   6   1       14.72       14.21      0.90 o 
  -5   6   1       12.02       11.92      0.90 o 
  -4   6   1      239.56      232.58      3.67 o 
  -3   6   1      145.79      143.75      2.01 o 
  -2   6   1       69.21       69.49      1.26 o 
  -1   6   1       71.82       64.73      1.92 o 
   0   6   1       30.85       21.30      0.79 o 
   1   6   1       73.04       66.62      1.21 o 
   2   6   1        0.01       -0.26      0.35 o 
   3   6   1       49.23       43.42      1.27 o 
   4   6   1       45.51       43.42      1.33 o 
   5   6   1       24.00       22.82      1.05 o 
   6   6   1       33.78       35.74      1.24 o 
   7   6   1       14.00       11.65      0.88 o 
   8   6   1       14.36       13.45      0.94 o 
   9   6   1        0.21        0.29      0.54 o 
  10   6   1       12.28       11.08      1.01 o 
  -9   7   1       27.89       35.77      1.94 o 
  -8   7   1        1.84        1.94      0.64 o 
  -7   7   1        0.03       -0.36      0.52 o 
  -6   7   1        0.62       -0.53      0.53 o 
  -5   7   1       53.06       56.72      1.62 o 
  -4   7   1       12.35       13.80      0.97 o 
  -3   7   1        6.96        7.03      0.72 o 
  -2   7   1       84.40       74.36      1.43 o 
  -1   7   1       19.02       20.07      0.70 o 
   0   7   1       25.98       24.91      0.74 o 
   1   7   1       12.71       12.70      0.73 o 
   2   7   1        1.24        0.36      0.45 o 
   3   7   1       72.98       68.48      2.16 o 
   4   7   1        6.80        8.59      0.79 o 
   5   7   1      217.34      219.10      6.07 o 
   6   7   1       13.14       13.99      1.00 o 
   7   7   1        3.83        4.28      0.96 o 
   8   7   1        2.09        3.06      0.69 o 
   9   7   1        6.68        6.40      1.15 o 
  -6   8   1        6.75        7.33      0.81 o 
  -5   8   1       23.84       20.37      1.16 o 
  -4   8   1       33.22       36.75      1.41 o 
  -3   8   1       17.44       17.23      1.09 o 
  -2   8   1        0.67        0.19      0.55 o 
  -1   8   1       37.47       41.33      1.13 o 
   0   8   1        0.00       -0.03      0.37 o 
   1   8   1        0.28       -0.23      0.45 o 
   2   8   1        9.92        7.61      0.77 o 
   3   8   1        0.07       -0.36      0.86 o 
   4   8   1       22.14       28.58      1.66 o 
   5   8   1       20.55       19.77      1.18 o 
   6   8   1        9.27       11.24      1.18 o 
  -3   9   1        5.16        3.80      1.08 o 
  -2   9   1        5.90        7.22      1.21 o 
  -1   9   1       15.37       13.42      0.92 o 
   0   9   1       34.79       43.98      1.67 o 
   1   9   1       10.79       12.01      1.02 o 
   2   9   1        0.24       -0.61      0.61 o 
 -13   0   2        1.51        3.46      0.76 o 
 -12   0   2        4.13        4.79      1.06 o 
 -11   0   2       32.35       32.73      1.26 o 
 -10   0   2      563.64      544.02      7.82 o 
  -9   0   2       43.30       29.53      1.11 o 
  -8   0   2      754.83      683.83      9.39 o 
  -7   0   2       72.26       71.54      1.10 o 
  -6   0   2      917.09      912.14      8.20 o 
  -5   0   2     2187.71     2486.08     22.09 o 
  -4   0   2     5093.77     5198.06     46.04 o 
  -3   0   2     9960.61    10233.91     90.27 o 
  -2   0   2     9314.75     9366.04    292.56 o 
  -1   0   2     3186.40     3348.72     34.89 o 
   0   0   2     3398.82     3700.73     63.95 o 
   1   0   2       90.11       65.75      1.22 o 
   2   0   2    28470.33    23001.80    564.00 o 
   3   0   2    23537.68    21805.03    836.10 o 
   4   0   2     1961.62     1994.63     17.73 o 
   5   0   2      685.35      721.76      6.52 o 
   6   0   2     2073.41     2198.04     19.40 o 
   7   0   2        0.07        0.17      0.29 o 
   8   0   2        0.01        0.20      0.46 o 
   9   0   2       10.24        9.57      0.79 o 
  10   0   2       39.11       36.05      1.24 o 
  11   0   2       91.14       82.14      3.07 o 
  12   0   2       13.49       12.41      0.97 o 
  13   0   2       66.71       74.71      2.05 o 
 -13   1   2       46.58       46.87      1.15 o 
 -12   1   2       51.85       50.93      1.13 o 
 -11   1   2        6.54        6.59      0.59 o 
 -10   1   2       10.40        8.88      0.55 o 
  -9   1   2       10.57        7.84      0.60 o 
  -8   1   2        0.13       -0.20      0.20 o 
  -7   1   2       97.31       82.07      1.18 o 
  -6   1   2      525.65      541.93      4.44 o 
  -5   1   2     2532.20     2687.77     21.06 o 
  -4   1   2     1635.25     1646.20     12.87 o 
  -3   1   2     1629.49     1773.30     13.89 o 
  -2   1   2     1457.82     1606.10     14.60 o 
  -1   1   2     8490.79     8387.16    102.04 o 
   0   1   2     3645.85     3815.48     32.57 o 
   1   1   2     4132.16     4303.19     36.22 o 
   2   1   2    21586.60    19585.77    278.65 o 
   3   1   2     3192.84     3353.99     26.55 o 
   4   1   2      701.28      741.63      5.91 o 
   5   1   2     3514.74     3511.79     27.47 o 
   6   1   2      770.93      827.39      6.65 o 
   7   1   2      203.55      190.77      1.81 o 
   8   1   2       82.13       74.16      1.04 o 
   9   1   2      271.87      255.36      2.56 o 
  10   1   2      159.44      156.27      2.06 o 
  11   1   2      129.46      123.17      1.81 o 
  12   1   2        0.13        0.53      0.42 o 
  13   1   2        3.18        2.56      0.53 o 
 -13   2   2       10.32       11.86      0.72 o 
 -12   2   2       11.25       12.52      0.73 o 
 -11   2   2       30.25       31.17      0.89 o 
 -10   2   2      129.28      120.29      1.64 o 
  -9   2   2      870.16      874.50      7.32 o 
  -8   2   2      411.45      416.28      3.60 o 
  -7   2   2       10.98       13.88      0.66 o 
  -6   2   2     1326.42     1336.88     10.96 o 
  -5   2   2      113.10      130.67      1.74 o 
  -4   2   2      439.22      444.53      4.32 o 
  -3   2   2      522.72      576.85      4.91 o 
  -2   2   2       58.03       50.79      0.59 o 
  -1   2   2     1337.83     1420.84     12.04 o 
   0   2   2     2471.44     2538.97     21.64 o 
   1   2   2     6986.24     7178.19     54.28 o 
   2   2   2     1124.61     1190.50      9.02 o 
   3   2   2      513.87      486.55      3.79 o 
   4   2   2      227.94      229.97      2.02 o 
   5   2   2      101.26       83.05      0.94 o 
   6   2   2      101.27       80.10      0.96 o 
   7   2   2      233.73      226.91      2.12 o 
   8   2   2      600.33      600.59      8.15 o 
   9   2   2        3.47        2.57      0.38 o 
  10   2   2       16.62       17.47      0.71 o 
  11   2   2        1.66        1.54      0.45 o 
  12   2   2       47.27       50.24      1.16 o 
  13   2   2       21.85       23.44      0.92 o 
 -13   3   2       25.08       26.57      0.98 o 
 -12   3   2      102.66      102.46      1.91 o 
 -11   3   2       79.32       81.20      1.61 o 
 -10   3   2       87.54       84.78      1.37 o 
  -9   3   2        2.37        1.83      0.40 o 
  -8   3   2       93.63       88.57      1.13 o 
  -7   3   2      548.13      542.36      4.95 o 
  -6   3   2        0.58       -0.27      0.27 o 
  -5   3   2       10.26        8.79      0.63 o 
  -4   3   2      348.72      352.11      3.46 o 
  -3   3   2     1842.07     1903.25     15.82 o 
  -2   3   2     1803.55     1849.53     15.38 o 
  -1   3   2     1538.27     1567.98     17.27 o 
   0   3   2      365.15      338.33      3.03 o 
   1   3   2      379.05      402.22      3.17 o 
   2   3   2      609.61      651.09      5.03 o 
   3   3   2       25.32       14.93      1.20 o 
   4   3   2      422.25      434.75      3.47 o 
   5   3   2       83.58       76.46      1.00 o 
   6   3   2      322.50      302.35      2.92 o 
   7   3   2      159.07      158.10      1.76 o 
   8   3   2       27.44       26.90      0.63 o 
   9   3   2       32.12       32.35      0.83 o 
  10   3   2      104.65      104.16      1.57 o 
  11   3   2      238.45      238.42      3.08 o 
  12   3   2        0.19       -0.47      0.47 o 
  13   3   2       22.38       26.57      1.35 o 
 -12   4   2       31.59       36.58      2.11 o 
 -11   4   2       14.23       14.18      1.19 o 
 -10   4   2       73.28       71.50      1.21 o 
  -9   4   2      264.42      266.51      4.27 o 
  -8   4   2       75.92       80.92      1.63 o 
  -7   4   2       64.88       59.74      1.91 o 
  -6   4   2      624.05      665.60      7.39 o 
  -5   4   2       16.94       12.18      1.01 o 
  -4   4   2      170.25      159.47      2.30 o 
  -3   4   2      232.35      232.82      2.54 o 
  -2   4   2       34.94       27.88      1.77 o 
  -1   4   2     1412.88     1617.90     13.71 o 
   0   4   2      510.65      509.06      4.50 o 
   1   4   2      290.12      281.77      2.63 o 
   2   4   2      515.30      552.71      4.88 o 
   3   4   2       10.95        3.01      0.24 o 
   4   4   2      598.27      625.39      5.56 o 
   5   4   2      229.55      241.13      2.41 o 
   6   4   2        1.77        2.53      0.30 o 
   7   4   2       25.42       22.69      0.67 o 
   8   4   2      126.75      124.34      1.58 o 
   9   4   2        5.97        9.04      0.85 o 
  10   4   2        2.99        3.32      0.53 o 
  11   4   2        3.77        2.44      0.62 o 
  12   4   2       26.48       30.98      1.19 o 
 -12   5   2        0.18       -1.08      1.11 o 
 -11   5   2       11.87       11.95      1.48 o 
 -10   5   2        4.20        3.52      0.67 o 
  -9   5   2       19.99       21.18      1.54 o 
  -8   5   2        4.00        3.41      0.62 o 
  -7   5   2        0.51        0.44      0.51 o 
  -6   5   2      478.08      474.98      6.52 o 
  -5   5   2        0.03       -0.44      0.44 o 
  -4   5   2      259.25      268.21      3.12 o 
  -3   5   2      302.65      303.04      3.44 o 
  -2   5   2      245.91      233.96      3.27 o 
  -1   5   2       18.47       14.38      0.58 o 
   0   5   2      128.73      131.03      1.74 o 
   1   5   2       31.65       37.98      0.84 o 
   2   5   2        2.95        3.04      0.42 o 
   3   5   2       27.00       25.04      0.95 o 
   4   5   2        0.04       -0.58      0.79 o 
   5   5   2       29.11       28.93      1.22 o 
   6   5   2        0.77        0.25      0.69 o 
   7   5   2      222.58      233.77      4.94 o 
   8   5   2        0.07        0.52      0.48 o 
   9   5   2      121.29      127.51      2.47 o 
  10   5   2       51.67       55.23      2.46 o 
  11   5   2       28.78       34.58      2.19 o 
 -10   6   2       78.50       83.55      2.06 o 
  -9   6   2        0.03        0.41      1.07 o 
  -8   6   2       77.78       87.63      2.03 o 
  -7   6   2       15.63       15.86      1.11 o 
  -6   6   2        0.35       -0.07      0.46 o 
  -5   6   2       91.12       83.82      1.87 o 
  -4   6   2       37.72       32.10      1.20 o 
  -3   6   2      121.51      119.10      1.80 o 
  -2   6   2        9.92       11.48      0.66 o 
  -1   6   2       58.89       56.29      1.24 o 
   0   6   2      271.18      272.85      3.21 o 
   1   6   2        0.23        0.87      0.45 o 
   2   6   2       70.56       62.92      1.20 o 
   3   6   2      234.31      229.23      5.30 o 
   4   6   2      137.68      129.04      2.40 o 
   5   6   2       47.01       48.55      1.40 o 
   6   6   2       65.67       65.85      1.65 o 
   7   6   2        7.05        6.46      0.71 o 
   8   6   2        9.55        8.72      0.77 o 
   9   6   2        2.08        2.10      0.61 o 
  10   6   2        0.95        0.83      0.66 o 
  -9   7   2        0.49        1.13      0.88 o 
  -8   7   2        0.40        0.18      0.57 o 
  -7   7   2        0.40       -0.19      0.52 o 
  -6   7   2       14.25       16.09      1.01 o 
  -5   7   2        2.94        1.46      0.59 o 
  -4   7   2       31.74       33.28      1.65 o 
  -3   7   2       80.26       81.91      2.22 o 
  -2   7   2      289.90      282.50      3.46 o 
  -1   7   2       53.71       43.37      0.92 o 
   0   7   2        5.87        5.20      0.51 o 
   1   7   2        1.25        0.01      0.41 o 
   2   7   2        5.39        4.88      0.64 o 
   3   7   2        3.20        3.12      1.03 o 
   4   7   2       46.62       42.53      1.40 o 
   5   7   2       20.61       20.80      1.12 o 
   6   7   2       49.02       50.89      1.56 o 
   7   7   2       43.06       51.22      1.59 o 
   8   7   2        0.21        0.20      0.58 o 
  -6   8   2        0.65       -0.56      0.56 o 
  -5   8   2        1.76        0.13      0.58 o 
  -4   8   2       13.19       13.68      1.44 o 
  -3   8   2        8.30        6.32      0.76 o 
  -2   8   2       26.75       25.03      0.97 o 
  -1   8   2        0.99        1.33      0.50 o 
   0   8   2        9.51        8.62      0.55 o 
   1   8   2        0.60        1.18      0.40 o 
   2   8   2       55.16       56.12      1.66 o 
   3   8   2       28.03       33.21      1.35 o 
   4   8   2       81.31       88.84      2.16 o 
   5   8   2        1.75        2.77      0.71 o 
   6   8   2       28.96       29.63      1.35 o 
  -3   9   2        0.12       -0.81      0.81 o 
  -2   9   2       36.70       47.04      1.65 o 
  -1   9   2       11.92        9.30      0.79 o 
   0   9   2        3.32        4.86      0.90 o 
   1   9   2        0.33        0.01      0.62 o 
   2   9   2       13.92       13.14      1.67 o 
 -14   1   3        0.64        2.15      1.04 o 
 -13   1   3       16.73       17.33      0.84 o 
 -12   1   3        0.64        1.82      0.51 o 
 -11   1   3        0.88        1.22      0.39 o 
 -10   1   3        9.48        9.72      0.57 o 
  -9   1   3       35.30       34.06      0.83 o 
  -8   1   3      237.79      228.67      2.01 o 
  -7   1   3      669.08      704.70      5.74 o 
  -6   1   3      371.14      436.44      3.65 o 
  -5   1   3      134.37      118.68      1.19 o 
  -4   1   3      193.59      188.15      1.66 o 
  -3   1   3     1793.90     1870.87     32.52 o 
  -2   1   3      593.76      650.17      6.41 o 
  -1   1   3     1153.55     1109.38      9.61 o 
   0   1   3        0.01       -0.11      0.11 o 
   1   1   3     6156.12     6394.09     48.40 o 
   2   1   3      569.10      634.15      5.46 o 
   3   1   3       88.10       94.09      1.03 o 
   4   1   3      151.89      161.58      1.49 o 
   5   1   3      114.28      130.22      4.01 o 
   6   1   3      168.02      170.07      1.62 o 
   7   1   3       73.94       77.72      0.96 o 
   8   1   3       71.77       65.55      0.97 o 
   9   1   3       11.78       10.28      0.50 o 
  10   1   3        5.07        3.78      0.39 o 
  11   1   3       19.41       18.35      0.75 o 
  12   1   3        5.42        4.02      0.51 o 
  13   1   3        1.12        1.93      0.51 o 
 -13   2   3        6.05        4.22      0.56 o 
 -12   2   3        0.38       -0.37      0.41 o 
 -11   2   3        0.52        0.19      0.41 o 
 -10   2   3       40.76       42.97      1.09 o 
  -9   2   3       56.59       56.25      1.92 o 
  -8   2   3       21.82       20.37      0.63 o 
  -7   2   3       62.79       76.74      0.96 o 
  -6   2   3        2.66        0.87      0.27 o 
  -5   2   3      246.01      261.49      2.30 o 
  -4   2   3     1869.47     2028.47     16.84 o 
  -3   2   3      323.07      332.06      2.64 o 
  -2   2   3     1594.14     1649.26     12.48 o 
  -1   2   3      538.80      585.38      4.52 o 
   0   2   3      220.82      232.87      4.33 o 
   1   2   3        1.81        0.53      0.15 o 
   2   2   3     1344.61     1418.74     10.73 o 
   3   2   3        1.75        0.42      0.26 o 
   4   2   3      241.26      239.02      2.18 o 
   5   2   3      180.66      226.24      2.05 o 
   6   2   3       21.15       18.54      0.50 o 
   7   2   3       58.02       59.25      1.58 o 
   8   2   3        0.86        0.42      0.65 o 
   9   2   3        1.08        1.07      0.36 o 
  10   2   3      111.38      107.13      1.94 o 
  11   2   3        8.15        6.78      0.54 o 
  12   2   3       21.83       18.77      0.82 o 
  13   2   3        3.23        2.54      0.55 o 
 -13   3   3        1.33        1.68      0.53 o 
 -12   3   3        0.30        0.64      0.55 o 
 -11   3   3       58.70       59.97      1.38 o 
 -10   3   3        8.38        8.88      0.47 o 
  -9   3   3       18.12       18.06      0.60 o 
  -8   3   3       42.05       45.84      0.88 o 
  -7   3   3       30.51       25.51      1.75 o 
  -6   3   3        7.86        8.32      0.40 o 
  -5   3   3       82.54       76.15      0.85 o 
  -4   3   3       20.57       25.75      0.58 o 
  -3   3   3      185.40      193.15      1.82 o 
  -2   3   3      141.73      147.79      1.28 o 
  -1   3   3       86.73       95.47      1.16 o 
   0   3   3      292.66      300.47      2.73 o 
   1   3   3     1147.06     1250.76      9.49 o 
   2   3   3      638.81      779.19      5.98 o 
   3   3   3      999.99     1046.21      7.97 o 
   4   3   3       30.48       35.28      0.64 o 
   5   3   3      166.80      147.71      1.60 o 
   6   3   3      156.36      142.52      1.59 o 
   7   3   3       17.83       16.53      0.56 o 
   8   3   3        0.67        0.86      0.27 o 
   9   3   3        9.27        9.39      0.53 o 
  10   3   3        7.41        7.80      0.55 o 
  11   3   3        2.99        3.48      0.53 o 
  12   3   3        4.03        5.33      0.60 o 
 -12   4   3        1.27        0.13      1.06 o 
 -11   4   3        1.05        0.48      0.68 o 
 -10   4   3       38.53       37.41      1.31 o 
  -9   4   3       45.38       43.67      1.40 o 
  -8   4   3       57.24       53.55      0.96 o 
  -7   4   3        5.19        5.62      0.38 o 
  -6   4   3       52.18       60.40      1.50 o 
  -5   4   3     1153.49     1146.61     13.79 o 
  -4   4   3       74.80       82.59      1.07 o 
  -3   4   3       40.80       36.54      0.90 o 
  -2   4   3       30.42       26.43      1.01 o 
  -1   4   3        5.61       11.09      0.57 o 
   0   4   3       66.73       60.64      1.48 o 
   1   4   3      391.10      410.90      3.70 o 
   2   4   3        0.64        0.77      0.20 o 
   3   4   3      106.52      130.27      1.41 o 
   4   4   3      266.97      250.73      2.87 o 
   5   4   3        2.46        2.70      0.29 o 
   6   4   3        5.35        3.77      0.32 o 
   7   4   3       77.08       74.59      1.11 o 
   8   4   3       63.97       60.03      1.03 o 
   9   4   3      177.34      176.43      2.07 o 
  10   4   3        4.56        4.90      0.55 o 
  11   4   3       41.85       42.21      1.23 o 
  12   4   3        0.01        0.16      0.66 o 
 -12   5   3        0.16        0.29      1.08 o 
 -11   5   3       75.98       78.19      3.14 o 
 -10   5   3       30.27       34.83      1.71 o 
  -9   5   3       38.17       41.68      1.35 o 
  -8   5   3      186.95      190.21      3.25 o 
  -7   5   3      221.53      226.95      3.59 o 
  -6   5   3       38.59       31.94      1.17 o 
  -5   5   3        0.75        0.15      0.49 o 
  -4   5   3      126.12      126.57      1.78 o 
  -3   5   3      274.81      270.45      3.07 o 
  -2   5   3       54.92       60.59      1.05 o 
  -1   5   3       49.14       50.42      0.94 o 
   0   5   3       30.77       30.83      0.77 o 
   1   5   3       71.19       79.53      1.26 o 
   2   5   3        1.03        1.95      0.34 o 
   3   5   3       96.70      103.96      1.93 o 
   4   5   3        5.66        5.54      0.55 o 
   5   5   3      287.39      270.40      4.26 o 
   6   5   3      271.66      248.93      3.81 o 
   7   5   3        4.65        4.58      0.60 o 
   8   5   3        0.61        0.28      0.47 o 
   9   5   3        3.59        4.15      1.35 o 
  10   5   3       10.58        9.13      1.25 o 
  11   5   3       22.32       22.96      1.90 o 
 -10   6   3        8.82        7.43      0.81 o 
  -9   6   3        0.02        0.07      0.55 o 
  -8   6   3       13.29       11.55      0.92 o 
  -7   6   3        0.19       -0.49      0.49 o 
  -6   6   3        5.89        5.33      0.64 o 
  -5   6   3       68.66       63.93      1.61 o 
  -4   6   3       92.08       94.15      1.98 o 
  -3   6   3      402.81      424.39      5.29 o 
  -2   6   3       14.15        9.01      0.75 o 
  -1   6   3      109.11      105.36      1.59 o 
   0   6   3       38.06       28.02      0.83 o 
   1   6   3       11.08       10.16      0.63 o 
   2   6   3       96.68       86.30      1.42 o 
   3   6   3       35.99       34.68      1.23 o 
   4   6   3        7.70        7.00      0.69 o 
   5   6   3       24.65       27.30      1.10 o 
   6   6   3       23.66       21.77      1.03 o 
   7   6   3        5.03        4.03      0.63 o 
   8   6   3        1.19        1.43      0.57 o 
   9   6   3        5.36        4.87      0.71 o 
  10   6   3       12.11       15.68      1.70 o 
  -9   7   3       18.85       18.40      1.56 o 
  -8   7   3        2.11        0.83      0.57 o 
  -7   7   3        6.72        6.30      0.73 o 
  -6   7   3        2.18        1.17      0.57 o 
  -5   7   3        0.58       -0.49      0.49 o 
  -4   7   3        4.47        5.41      0.69 o 
  -3   7   3      172.80      170.29      2.38 o 
  -2   7   3        0.73        0.54      0.45 o 
  -1   7   3       40.04       33.22      0.94 o 
   0   7   3        1.32        1.41      0.41 o 
   1   7   3       98.60       90.51      1.57 o 
   2   7   3      115.81      118.31      2.32 o 
   3   7   3       76.11       83.14      2.82 o 
   4   7   3        8.32       11.73      0.94 o 
   5   7   3        0.11       -0.51      0.51 o 
   6   7   3       23.21       21.38      1.13 o 
   7   7   3        0.18       -0.19      0.52 o 
   8   7   3       30.29       33.22      1.37 o 
  -6   8   3        1.30       -0.56      0.56 o 
  -5   8   3        8.35        7.62      0.90 o 
  -4   8   3       62.13       69.53      5.91 o 
  -3   8   3       12.61       20.11      1.13 o 
  -2   8   3        0.02       -0.17      0.46 o 
  -1   8   3       24.28       25.76      0.98 o 
   0   8   3       22.06       23.24      0.94 o 
   1   8   3        7.85        7.03      0.74 o 
   2   8   3       51.49       60.15      1.71 o 
   3   8   3        3.19        4.08      0.69 o 
   4   8   3       23.37       22.73      2.43 o 
   5   8   3        0.20       -0.19      0.59 o 
   6   8   3        0.00        0.04      0.86 o 
  -3   9   3        0.44       -0.77      0.77 o 
  -2   9   3       13.49       15.52      1.22 o 
  -1   9   3        5.77        6.65      0.75 o 
   0   9   3        0.72        0.17      0.57 o 
   1   9   3        1.19        1.75      0.98 o 
   2   9   3        0.76        0.44      0.88 o 
 -14   0   4       40.30       41.45      1.68 o 
 -13   0   4        9.53       12.51      1.09 o 
 -12   0   4      201.45      204.58      3.71 o 
 -11   0   4       57.68       56.81      1.60 o 
 -10   0   4      133.81      119.76      2.93 o 
  -9   0   4      424.96      403.22     10.19 o 
  -8   0   4      588.39      643.61      8.83 o 
  -7   0   4      821.47      859.29      7.78 o 
  -6   0   4       56.64       44.97      1.17 o 
  -5   0   4     3237.28     3210.98     28.49 o 
  -4   0   4     1723.49     1730.13     15.30 o 
  -3   0   4      216.39      226.89      5.64 o 
  -2   0   4     2209.19     2240.00     32.59 o 
  -1   0   4      124.76      159.91      2.62 o 
   0   0   4       23.61       24.45      0.73 o 
   1   0   4    18019.58    16283.77    271.92 o 
   2   0   4    15953.82    16437.65    542.77 o 
   3   0   4     7317.97     7757.40     68.48 o 
   4   0   4      107.14      112.77      1.35 o 
   5   0   4       96.22       70.66      1.15 o 
   6   0   4     1011.48     1010.30     10.83 o 
   7   0   4     1240.49     1245.75     13.33 o 
   8   0   4       74.34       81.02      1.94 o 
   9   0   4      213.79      207.88      3.49 o 
  10   0   4       69.51       56.67      1.56 o 
  11   0   4        9.38        6.78      0.77 o 
  12   0   4        0.61        0.30      0.65 o 
  13   0   4        0.24       -0.14      0.62 o 
 -14   1   4       70.70       82.43      2.94 o 
 -13   1   4       77.98       85.22      2.25 o 
 -12   1   4      104.30      108.10      1.71 o 
 -11   1   4       31.58       32.86      0.88 o 
 -10   1   4      106.15      108.93      1.59 o 
  -9   1   4       37.26       36.58      0.72 o 
  -8   1   4      391.55      393.41      3.18 o 
  -7   1   4        7.84        5.23      0.40 o 
  -6   1   4       23.55       39.13      0.71 o 
  -5   1   4      558.58      619.34      5.01 o 
  -4   1   4      237.23      215.55      2.09 o 
  -3   1   4     2315.12     2386.68     24.26 o 
  -2   1   4       30.19       39.02      0.81 o 
  -1   1   4     4324.69     4567.54     42.97 o 
   0   1   4     2000.68     2000.37     15.28 o 
   1   1   4    15961.80    15221.47    151.78 o 
   2   1   4     1173.74     1238.87      9.73 o 
   3   1   4      264.62      257.38      2.19 o 
   4   1   4      266.28      286.41      2.44 o 
   5   1   4      661.66      678.91      5.48 o 
   6   1   4      367.51      352.38      3.52 o 
   7   1   4       21.75       23.13      0.74 o 
   8   1   4        0.03       -0.29      0.29 o 
   9   1   4      108.44       97.84      1.39 o 
  10   1   4       32.11       32.11      0.77 o 
  11   1   4      109.36      104.46      1.64 o 
  12   1   4       15.38       15.08      0.74 o 
  13   1   4       32.45       35.51      1.05 o 
 -13   2   4        0.45       -0.34      0.49 o 
 -12   2   4        3.29        2.10      0.48 o 
 -11   2   4        1.42        1.59      0.42 o 
 -10   2   4       71.11       74.57      1.49 o 
  -9   2   4      224.07      204.42      2.04 o 
  -8   2   4      527.38      549.84      4.63 o 
  -7   2   4        5.55        1.83      0.24 o 
  -6   2   4     1353.56     1391.02     11.01 o 
  -5   2   4     2299.68     2354.19     18.37 o 
  -4   2   4        3.60        6.73      0.82 o 
  -3   2   4     4653.14     4923.10     41.01 o 
  -2   2   4      602.66      674.23      5.56 o 
  -1   2   4       89.07      105.84      1.28 o 
   0   2   4      384.50      374.78      2.94 o 
   1   2   4      673.11      696.70      5.33 o 
   2   2   4      225.75      241.47      1.97 o 
   3   2   4       10.48       15.52      0.57 o 
   4   2   4      111.54       95.75      1.02 o 
   5   2   4     1271.09     1291.02     10.21 o 
   6   2   4      326.48      322.34      2.83 o 
   7   2   4      948.84      959.92      9.05 o 
   8   2   4      336.59      318.13      3.32 o 
   9   2   4       33.56       27.21      0.77 o 
  10   2   4        2.09        3.12      0.82 o 
  11   2   4       60.20       55.61      1.04 o 
  12   2   4        0.82        0.89      0.48 o 
  13   2   4        1.13        0.30      0.48 o 
 -13   3   4       41.47       41.63      1.12 o 
 -12   3   4      146.87      157.60      2.22 o 
 -11   3   4       40.78       48.64      1.23 o 
 -10   3   4       26.81       22.44      0.68 o 
  -9   3   4       13.00       10.71      0.50 o 
  -8   3   4      246.02      240.92      2.49 o 
  -7   3   4       30.80       27.41      0.67 o 
  -6   3   4      100.81      108.79      1.30 o 
  -5   3   4        7.44        5.04      0.28 o 
  -4   3   4     1349.51     1415.60     13.51 o 
  -3   3   4     1265.09     1395.86     10.56 o 
  -2   3   4      140.25      120.99      1.09 o 
  -1   3   4      301.38      263.23      2.42 o 
   0   3   4      192.32      183.11      1.76 o 
   1   3   4     1931.64     2021.62     15.26 o 
   2   3   4     1618.43     1698.23     12.80 o 
   3   3   4      382.99      391.13      3.36 o 
   4   3   4       54.51       51.41      0.78 o 
   5   3   4       64.83       63.14      0.91 o 
   6   3   4       37.73       36.53      0.70 o 
   7   3   4       10.70       11.20      0.50 o 
   8   3   4        0.23       -0.15      0.26 o 
   9   3   4       23.11       22.28      0.73 o 
  10   3   4       59.56       65.83      1.23 o 
  11   3   4      112.86      114.67      1.75 o 
  12   3   4       13.99       16.80      0.76 o 
 -12   4   4        3.88        4.34      1.19 o 
 -11   4   4        0.00       -0.48      0.62 o 
 -10   4   4       35.31       34.63      1.04 o 
  -9   4   4      135.92      140.17      2.05 o 
  -8   4   4      184.04      185.65      2.43 o 
  -7   4   4        1.93        1.96      0.39 o 
  -6   4   4      749.26      720.60      7.50 o 
  -5   4   4      414.46      400.72      5.23 o 
  -4   4   4        0.23       -0.12      0.25 o 
  -3   4   4      233.99      221.95      2.15 o 
  -2   4   4       29.98       33.83      0.59 o 
  -1   4   4       16.66       15.34      0.92 o 
   0   4   4       21.37       13.32      0.86 o 
   1   4   4       13.22       21.08      0.53 o 
   2   4   4      281.75      285.83      2.70 o 
   3   4   4       44.30       31.81      0.63 o 
   4   4   4      206.24      211.59      2.97 o 
   5   4   4      412.12      425.69      4.62 o 
   6   4   4       24.25       16.94      0.79 o 
   7   4   4      267.16      260.10      2.68 o 
   8   4   4      116.96      113.74      1.49 o 
   9   4   4       28.69       32.23      0.98 o 
  10   4   4       13.83       13.62      0.97 o 
  11   4   4       37.20       40.40      1.47 o 
  12   4   4        0.82        0.72      0.70 o 
 -12   5   4        8.96        9.86      1.46 o 
 -11   5   4       56.12       59.46      1.73 o 
 -10   5   4       67.52       73.27      1.83 o 
  -9   5   4        0.02       -0.20      0.49 o 
  -8   5   4      230.73      240.35      3.82 o 
  -7   5   4       52.65       57.12      2.00 o 
  -6   5   4       11.50        9.92      0.74 o 
  -5   5   4      211.98      202.56      4.36 o 
  -4   5   4      116.90      122.48      3.60 o 
  -3   5   4      537.98      539.82      6.80 o 
  -2   5   4       43.47       39.95      0.85 o 
  -1   5   4       15.39       13.45      0.59 o 
   0   5   4      446.20      439.25      4.70 o 
   1   5   4      810.28      842.02      8.57 o 
   2   5   4      220.43      219.80      2.62 o 
   3   5   4        6.80        8.97      1.12 o 
   4   5   4       11.04       10.00      0.76 o 
   5   5   4        0.10       -0.41      0.41 o 
   6   5   4        9.34        8.18      1.05 o 
   7   5   4       28.15       27.92      1.07 o 
   8   5   4       19.43       20.32      0.99 o 
   9   5   4        5.24        7.70      0.74 o 
  10   5   4       32.13       29.95      2.00 o 
  11   5   4        3.72        4.03      1.13 o 
 -10   6   4        6.77        5.10      0.79 o 
  -9   6   4       34.57       34.00      1.34 o 
  -8   6   4        3.42        2.64      0.65 o 
  -7   6   4      101.11       97.42      2.11 o 
  -6   6   4       24.11       27.00      1.69 o 
  -5   6   4       94.14       88.82      1.92 o 
  -4   6   4      166.71      179.57      2.97 o 
  -3   6   4      409.40      397.66      5.31 o 
  -2   6   4      259.24      268.83      3.83 o 
  -1   6   4       62.99       56.07      1.12 o 
   0   6   4       63.77       47.26      1.49 o 
   1   6   4        7.56        5.57      0.47 o 
   2   6   4        0.75       -0.04      0.37 o 
   3   6   4      633.63      592.77      7.94 o 
   4   6   4      120.69      114.90      2.22 o 
   5   6   4        0.44        0.48      0.47 o 
   6   6   4        1.70        2.59      0.68 o 
   7   6   4       21.89       26.57      1.14 o 
   8   6   4        0.47        0.34      0.52 o 
   9   6   4       19.60       22.42      1.18 o 
  -9   7   4        3.40        2.34      0.96 o 
  -8   7   4        2.54        1.08      0.92 o 
  -7   7   4        5.34        4.27      0.90 o 
  -6   7   4        1.54        1.73      0.60 o 
  -5   7   4       29.93       24.91      1.19 o 
  -4   7   4        3.16        3.14      0.63 o 
  -3   7   4       45.95       53.86      1.25 o 
  -2   7   4       38.46       42.21      1.31 o 
  -1   7   4        0.02        0.10      0.48 o 
   0   7   4        0.02        0.54      0.40 o 
   1   7   4      180.62      173.21      3.28 o 
   2   7   4        0.01       -0.08      0.54 o 
   3   7   4        0.32       -0.03      0.66 o 
   4   7   4        1.11       -0.49      0.49 o 
   5   7   4        7.29        8.16      0.78 o 
   6   7   4        0.25       -0.40      0.55 o 
   7   7   4        0.35       -0.12      0.57 o 
   8   7   4        3.02        3.32      1.00 o 
  -6   8   4        2.75        2.81      0.68 o 
  -5   8   4        4.01        4.39      0.73 o 
  -4   8   4       19.48       20.65      1.56 o 
  -3   8   4        0.06       -0.27      0.58 o 
  -2   8   4       42.94       42.45      1.18 o 
  -1   8   4       10.26       10.45      0.88 o 
   0   8   4        6.82        6.39      0.77 o 
   1   8   4       23.20       27.58      1.21 o 
   2   8   4       63.37       68.75      1.83 o 
   3   8   4        4.19        4.14      0.69 o 
   4   8   4        0.20       -0.40      0.57 o 
   5   8   4        0.05       -0.31      0.95 o 
  -2   9   4       31.57       38.79      1.59 o 
  -1   9   4        0.52        0.85      0.61 o 
   0   9   4       20.60       23.04      1.28 o 
   1   9   4        0.08       -0.25      0.86 o 
 -14   1   5        3.31        2.94      1.06 o 
 -13   1   5       45.54       48.29      1.43 o 
 -12   1   5       11.03       11.26      0.68 o 
 -11   1   5       27.84       24.19      0.80 o 
 -10   1   5       34.74       36.18      0.89 o 
  -9   1   5        4.45        5.38      0.41 o 
  -8   1   5        0.86        1.12      0.28 o 
  -7   1   5        7.66        8.63      0.46 o 
  -6   1   5      220.39      203.32      1.87 o 
  -5   1   5     1733.64     1852.28     18.52 o 
  -4   1   5     2513.58     2812.36     28.58 o 
  -3   1   5      458.12      487.45      4.80 o 
  -2   1   5      217.88      183.03      1.94 o 
  -1   1   5        2.28        4.01      0.18 o 
   0   1   5       12.54        6.77      0.44 o 
   1   1   5     2482.96     2538.74     19.31 o 
   2   1   5      145.57      151.73      1.37 o 
   3   1   5     1901.60     1907.20     14.95 o 
   4   1   5      630.23      651.85      5.25 o 
   5   1   5      410.04      443.39      3.70 o 
   6   1   5      238.32      233.93      2.13 o 
   7   1   5       11.47       11.19      0.91 o 
   8   1   5       21.25       19.69      0.61 o 
   9   1   5       15.51       16.66      1.18 o 
  10   1   5        6.62        6.05      0.45 o 
  11   1   5        0.81        0.89      0.44 o 
  12   1   5        0.18        0.70      0.44 o 
  13   1   5       12.14       12.82      1.20 o 
 -14   2   5        2.03        1.77      0.96 o 
 -13   2   5        9.70        8.36      0.66 o 
 -12   2   5        6.69        6.77      0.59 o 
 -11   2   5        5.08        4.11      0.49 o 
 -10   2   5        0.58       -0.38      0.38 o 
  -9   2   5       35.37       32.16      0.71 o 
  -8   2   5       16.53       16.96      1.19 o 
  -7   2   5       41.79       37.56      0.66 o 
  -6   2   5        1.30        0.05      0.37 o 
  -5   2   5      376.57      349.88      3.33 o 
  -4   2   5     2645.71     2948.96     28.29 o 
  -3   2   5      404.58      414.20      4.15 o 
  -2   2   5      586.74      656.79      5.05 o 
  -1   2   5       53.00       38.29      0.59 o 
   0   2   5      504.52      482.03      3.74 o 
   1   2   5      901.70      884.36      6.74 o 
   2   2   5     1509.52     1528.03     11.54 o 
   3   2   5      104.14       94.20      0.93 o 
   4   2   5      518.06      562.69      4.61 o 
   5   2   5      542.72      601.82      4.94 o 
   6   2   5       11.26        4.79      0.33 o 
   7   2   5       17.91       12.05      0.53 o 
   8   2   5       87.12       81.55      1.71 o 
   9   2   5       40.35       39.43      0.88 o 
  10   2   5       40.53       39.55      0.86 o 
  11   2   5        7.48        5.88      0.50 o 
  12   2   5        1.88        0.56      0.48 o 
 -13   3   5        0.60        0.21      0.48 o 
 -12   3   5       10.30       11.06      0.70 o 
 -11   3   5       30.32       33.73      1.06 o 
 -10   3   5      107.16      104.53      1.33 o 
  -9   3   5        0.10       -0.34      0.45 o 
  -8   3   5       30.52       33.77      0.78 o 
  -7   3   5      217.56      213.78      2.22 o 
  -6   3   5        9.84        8.33      0.41 o 
  -5   3   5       61.97       57.35      0.80 o 
  -4   3   5      702.64      715.86      7.39 o 
  -3   3   5     1731.00     1873.09     14.10 o 
  -2   3   5       53.46       52.31      0.61 o 
  -1   3   5        0.81        0.26      0.22 o 
   0   3   5        9.80        9.49      0.38 o 
   1   3   5       24.58       31.86      0.98 o 
   2   3   5        4.66        1.45      0.19 o 
   3   3   5        4.49        4.76      0.37 o 
   4   3   5      384.01      413.77      3.79 o 
   5   3   5       15.60       17.62      0.85 o 
   6   3   5       22.46       18.49      0.70 o 
   7   3   5        0.01       -0.14      0.26 o 
   8   3   5        0.09       -0.27      0.27 o 
   9   3   5        2.73        1.70      0.40 o 
  10   3   5       43.30       42.72      1.01 o 
  11   3   5       24.42       23.76      1.02 o 
  12   3   5        3.96        2.99      0.50 o 
 -12   4   5        5.30        2.84      1.15 o 
 -11   4   5       24.74       23.92      0.96 o 
 -10   4   5      113.21      112.73      1.84 o 
  -9   4   5       60.45       55.98      1.21 o 
  -8   4   5        6.25        7.19      0.53 o 
  -7   4   5       18.41       18.02      0.71 o 
  -6   4   5       29.71       20.05      0.78 o 
  -5   4   5      199.03      201.72      2.36 o 
  -4   4   5        1.21        1.57      0.33 o 
  -3   4   5       18.19       20.05      0.52 o 
  -2   4   5        7.69        6.13      0.30 o 
  -1   4   5       13.71        7.83      0.42 o 
   0   4   5        0.65        4.29      0.43 o 
   1   4   5     1402.51     1463.36     14.46 o 
   2   4   5       11.01        7.51      0.32 o 
   3   4   5      334.41      311.00      3.45 o 
   4   4   5        0.66        0.02      0.25 o 
   5   4   5       89.26      102.11      1.50 o 
   6   4   5       10.33       11.46      0.80 o 
   7   4   5      175.26      163.88      2.25 o 
   8   4   5       30.97       29.48      0.88 o 
   9   4   5       39.17       37.76      1.39 o 
  10   4   5        4.84        5.10      0.67 o 
  11   4   5       13.92       17.12      1.11 o 
 -11   5   5       18.79       22.84      1.23 o 
 -10   5   5        7.56        7.49      0.77 o 
  -9   5   5       15.48       15.07      1.02 o 
  -8   5   5      129.72      129.55      2.46 o 
  -7   5   5        1.27        1.72      0.54 o 
  -6   5   5        1.40        0.12      0.47 o 
  -5   5   5      771.31      771.19     11.98 o 
  -4   5   5      108.55       98.22      1.84 o 
  -3   5   5      414.40      402.40      5.24 o 
  -2   5   5       18.74       17.31      1.11 o 
  -1   5   5      115.43      120.73      1.65 o 
   0   5   5       89.14       82.52      1.31 o 
   1   5   5      174.52      165.14      2.10 o 
   2   5   5       16.59       12.37      0.66 o 
   3   5   5      237.59      215.20      4.85 o 
   4   5   5        2.78        4.13      0.52 o 
   5   5   5       84.27       78.72      1.71 o 
   6   5   5        2.58        2.49      0.99 o 
   7   5   5        3.35        2.36      0.74 o 
   8   5   5        1.82        1.31      0.52 o 
   9   5   5       44.64       43.11      1.41 o 
  10   5   5        5.64        4.07      1.06 o 
 -10   6   5       12.00       13.28      1.55 o 
  -9   6   5        2.62        2.92      0.66 o 
  -8   6   5      165.81      169.19      3.07 o 
  -7   6   5       58.24       64.99      1.69 o 
  -6   6   5        0.06        0.33      0.48 o 
  -5   6   5       90.88       89.63      1.94 o 
  -4   6   5      144.75      147.46      3.18 o 
  -3   6   5       96.01       90.21      2.07 o 
  -2   6   5       34.04       38.10      1.21 o 
  -1   6   5      173.52      180.56      2.34 o 
   0   6   5      113.08       97.68      2.43 o 
   1   6   5        0.21        0.13      0.36 o 
   2   6   5      224.55      216.81      6.44 o 
   3   6   5      215.49      198.28      3.22 o 
   4   6   5       11.76       10.63      1.48 o 
   5   6   5        6.35        6.65      0.73 o 
   6   6   5       49.84       52.25      1.48 o 
   7   6   5       25.70       22.25      1.08 o 
   8   6   5        0.00       -0.36      0.51 o 
   9   6   5        1.60        3.49      0.67 o 
  -9   7   5        0.28       -0.04      0.81 o 
  -8   7   5        1.98        3.99      0.70 o 
  -7   7   5        1.02        1.69      0.63 o 
  -6   7   5       16.23       15.91      1.01 o 
  -5   7   5       11.77       11.55      0.91 o 
  -4   7   5       89.25       79.17      1.90 o 
  -3   7   5      229.02      238.05      8.07 o 
  -2   7   5       15.56       16.46      0.99 o 
  -1   7   5        3.74        1.80      0.53 o 
   0   7   5        0.00        0.11      0.40 o 
   1   7   5       24.90       24.42      1.04 o 
   2   7   5        0.06        0.13      0.51 o 
   3   7   5       78.88       71.05      1.77 o 
   4   7   5        0.77        0.55      0.55 o 
   5   7   5        2.30        0.95      0.59 o 
   6   7   5      120.39      130.35      6.94 o 
   7   7   5       28.36       34.56      2.70 o 
   8   7   5        2.57        3.13      0.96 o 
  -6   8   5        0.12        0.19      0.60 o 
  -5   8   5        2.92        2.16      0.78 o 
  -4   8   5       18.22       16.77      1.08 o 
  -3   8   5        1.47        0.15      0.58 o 
  -2   8   5        2.48        2.40      0.68 o 
  -1   8   5       16.11       17.40      1.10 o 
   0   8   5       62.62       80.36      1.89 o 
   1   8   5        0.04       -0.52      0.96 o 
   2   8   5       21.12       21.68      1.14 o 
   3   8   5        3.20        1.75      0.61 o 
   4   8   5        0.35       -0.16      0.57 o 
   5   8   5       39.23       44.02      1.58 o 
  -2   9   5        6.14        8.26      0.78 o 
  -1   9   5       14.68       18.55      1.13 o 
   0   9   5       18.78       21.88      1.77 o 
 -14   0   6      336.43      368.16      6.09 o 
 -13   0   6        0.68        1.39      0.72 o 
 -12   0   6      178.89      189.71      3.53 o 
 -11   0   6        1.13        1.35      0.64 o 
 -10   0   6       63.52       58.89      1.57 o 
  -9   0   6        9.13        8.68      0.71 o 
  -8   0   6       27.45       21.41      0.97 o 
  -7   0   6      281.15      263.90      3.07 o 
  -6   0   6       54.34       55.92      0.80 o 
  -5   0   6     2596.74     2649.52     32.13 o 
  -4   0   6     1314.31     1514.32     44.38 o 
  -3   0   6       84.80       80.93      1.99 o 
  -2   0   6      754.38      841.90     10.97 o 
  -1   0   6     8956.33     9077.00    152.04 o 
   0   0   6       62.14       71.19      1.61 o 
   1   0   6     3544.48     3640.51     61.78 o 
   2   0   6        2.22        7.82      0.86 o 
   3   0   6     2695.94     2825.45     28.92 o 
   4   0   6     4658.65     4864.70     49.51 o 
   5   0   6      987.43     1043.15     10.75 o 
   6   0   6     1056.03     1115.58     14.73 o 
   7   0   6      448.91      429.83      6.16 o 
   8   0   6      137.75      140.05      2.55 o 
   9   0   6      111.27      109.16      2.22 o 
  10   0   6       74.78       65.26      1.70 o 
  11   0   6       77.29       75.65      1.95 o 
  12   0   6        8.50       10.12      0.91 o 
  13   0   6       23.78       20.63      1.94 o 
 -14   1   6        0.46        0.48      0.75 o 
 -13   1   6      139.33      150.29      2.28 o 
 -12   1   6       19.74       18.11      0.79 o 
 -11   1   6      110.89      121.49      1.78 o 
 -10   1   6       29.05       31.17      0.83 o 
  -9   1   6      303.53      295.84      2.80 o 
  -8   1   6      638.13      629.17      4.87 o 
  -7   1   6      832.76      810.70      6.13 o 
  -6   1   6       78.17       77.42      0.91 o 
  -5   1   6       77.26       72.56      2.27 o 
  -4   1   6      409.22      436.15      5.64 o 
  -3   1   6      424.52      449.22      4.24 o 
  -2   1   6      236.37      255.10      2.65 o 
  -1   1   6      185.64      190.65      2.02 o 
   0   1   6     8543.99     8552.53    100.30 o 
   1   1   6     6480.16     6800.20     57.69 o 
   2   1   6      896.48      890.91     10.68 o 
   3   1   6      703.14      652.41      5.25 o 
   4   1   6      369.60      389.21      2.92 o 
   5   1   6     1522.28     1582.36     12.43 o 
   6   1   6       25.98       27.41      0.59 o 
   7   1   6      177.93      163.35      1.93 o 
   8   1   6      200.54      186.68      1.99 o 
   9   1   6        8.56        9.56      1.08 o 
  10   1   6        3.09        3.81      0.55 o 
  11   1   6        2.55        4.02      0.51 o 
  12   1   6       21.54       22.79      0.85 o 
  13   1   6        9.17       12.27      1.19 o 
 -14   2   6       37.75       44.65      2.19 o 
 -13   2   6       39.39       39.48      1.10 o 
 -12   2   6       99.71       93.30      1.59 o 
 -11   2   6      122.36      113.00      1.70 o 
 -10   2   6        0.87        0.93      0.31 o 
  -9   2   6       73.21       68.31      0.99 o 
  -8   2   6      261.68      258.34      2.42 o 
  -7   2   6      167.57      164.58      1.65 o 
  -6   2   6      186.49      136.42      1.40 o 
  -5   2   6     1183.02     1320.12     11.59 o 
  -4   2   6      127.07      178.69      2.03 o 
  -3   2   6      900.01      945.90     12.10 o 
  -2   2   6     3329.95     3339.84     25.33 o 
  -1   2   6      615.97      629.58      4.86 o 
   0   2   6     1021.70     1103.66      8.37 o 
   1   2   6        3.70        2.67      0.16 o 
   2   2   6       93.96       98.46      0.96 o 
   3   2   6     1608.14     1739.67     14.78 o 
   4   2   6       66.96       61.80      0.89 o 
   5   2   6      139.52      133.08      1.37 o 
   6   2   6      543.16      538.94      4.51 o 
   7   2   6      317.48      308.94      2.79 o 
   8   2   6      497.77      485.00      4.80 o 
   9   2   6        0.12        0.15      0.34 o 
  10   2   6        4.49        4.93      0.56 o 
  11   2   6       55.74       53.70      1.05 o 
  12   2   6       34.19       34.23      1.02 o 
 -13   3   6        7.03        9.07      0.69 o 
 -12   3   6       24.40       25.25      0.92 o 
 -11   3   6        1.95        1.51      0.51 o 
 -10   3   6        2.35        1.60      0.34 o 
  -9   3   6      375.36      362.61      3.57 o 
  -8   3   6     1309.95     1312.79     11.43 o 
  -7   3   6      370.21      361.56      3.46 o 
  -6   3   6       93.85       82.45      1.04 o 
  -5   3   6        5.67        8.09      0.40 o 
  -4   3   6      271.22      300.43      4.78 o 
  -3   3   6       19.04       16.53      1.09 o 
  -2   3   6       81.37       98.97      1.05 o 
  -1   3   6       75.17       86.83      0.87 o 
   0   3   6     1057.57     1083.80      8.25 o 
   1   3   6      725.70      754.98      5.82 o 
   2   3   6     2118.55     2124.06     16.00 o 
   3   3   6        2.21        1.03      0.19 o 
   4   3   6       85.86       77.64      1.02 o 
   5   3   6      224.16      223.50      2.27 o 
   6   3   6      206.34      202.03      2.13 o 
   7   3   6       36.95       37.80      0.90 o 
   8   3   6       52.88       48.89      1.08 o 
   9   3   6        1.68       -0.03      0.40 o 
  10   3   6       21.96       23.57      0.93 o 
  11   3   6        4.75        4.84      1.04 o 
  12   3   6       13.98       14.66      0.83 o 
 -12   4   6        0.03       -0.71      1.00 o 
 -11   4   6        9.06        7.34      0.75 o 
 -10   4   6       32.91       31.87      1.02 o 
  -9   4   6        5.13        4.32      0.50 o 
  -8   4   6        1.03        0.37      0.36 o 
  -7   4   6       33.75       32.03      0.87 o 
  -6   4   6      105.18      103.11      1.55 o 
  -5   4   6     1188.15     1192.78     11.66 o 
  -4   4   6       10.07       10.45      0.68 o 
  -3   4   6      636.11      660.43      5.80 o 
  -2   4   6      267.63      263.75      2.51 o 
  -1   4   6      123.92      120.74      1.33 o 
   0   4   6       21.46       16.96      0.74 o 
   1   4   6       46.27       48.37      1.33 o 
   2   4   6      114.62      115.97      1.32 o 
   3   4   6       36.68       36.72      0.82 o 
   4   4   6        0.05        0.39      0.27 o 
   5   4   6      167.75      162.49      2.11 o 
   6   4   6       80.56       77.74      1.31 o 
   7   4   6       79.31       84.23      1.41 o 
   8   4   6      136.79      138.57      2.65 o 
   9   4   6       11.29       10.86      0.87 o 
  10   4   6       14.70       15.53      1.01 o 
  11   4   6       22.21       23.40      1.24 o 
 -11   5   6       49.69       58.30      1.73 o 
 -10   5   6       54.36       60.03      1.67 o 
  -9   5   6        4.42        3.57      0.62 o 
  -8   5   6       81.97       79.28      1.83 o 
  -7   5   6       51.11       47.99      1.37 o 
  -6   5   6       26.49       25.67      1.08 o 
  -5   5   6      204.67      203.56      3.57 o 
  -4   5   6      316.16      301.42      4.12 o 
  -3   5   6        9.14       14.84      0.94 o 
  -2   5   6      252.42      251.02      3.71 o 
  -1   5   6      151.93      145.65      3.36 o 
   0   5   6      370.85      375.25      4.11 o 
   1   5   6      149.12      162.19      2.07 o 
   2   5   6       66.25       49.87      1.02 o 
   3   5   6       47.29       46.23      1.28 o 
   4   5   6      151.64      138.74      2.42 o 
   5   5   6      255.44      236.42      3.65 o 
   6   5   6       18.59       15.22      0.89 o 
   7   5   6       16.01       16.94      0.92 o 
   8   5   6       17.18       16.27      0.96 o 
   9   5   6       22.52       25.09      1.79 o 
  10   5   6        8.43        7.80      1.21 o 
 -10   6   6        6.64        5.17      0.86 o 
  -9   6   6       11.55        8.52      0.81 o 
  -8   6   6        3.30        3.31      0.66 o 
  -7   6   6       18.89       20.06      1.05 o 
  -6   6   6        0.04       -0.01      0.47 o 
  -5   6   6       27.51       31.56      1.56 o 
  -4   6   6       37.08       36.72      1.22 o 
  -3   6   6      157.90      151.06      2.87 o 
  -2   6   6      136.44      130.94      2.26 o 
  -1   6   6      838.57      865.59     15.59 o 
   0   6   6      323.09      324.24      5.38 o 
   1   6   6        0.37       -0.24      0.71 o 
   2   6   6        7.28        4.91      0.60 o 
   3   6   6        0.18        0.13      0.77 o 
   4   6   6       16.08       17.82      0.95 o 
   5   6   6       31.85       25.51      1.09 o 
   6   6   6       20.66       24.10      1.08 o 
   7   6   6       38.61       35.28      1.28 o 
   8   6   6        8.82        7.27      0.74 o 
   9   6   6       23.52       25.02      1.26 o 
  -8   7   6        0.05       -0.20      0.56 o 
  -7   7   6       21.21       20.59      1.93 o 
  -6   7   6        2.64        1.74      0.58 o 
  -5   7   6        3.75        3.78      0.83 o 
  -4   7   6        1.57       -0.44      0.75 o 
  -3   7   6        1.57        2.11      1.11 o 
  -2   7   6        5.82        6.20      0.68 o 
  -1   7   6       24.22       22.02      1.35 o 
   0   7   6       37.90       32.65      0.99 o 
   1   7   6       72.81       69.57      1.69 o 
   2   7   6        5.69        6.03      0.68 o 
   3   7   6       33.51       34.01      1.27 o 
   4   7   6       90.03       90.44      2.04 o 
   5   7   6       34.00       34.79      1.30 o 
   6   7   6        1.59        1.31      0.90 o 
   7   7   6        5.38        5.79      0.77 o 
   8   7   6        1.41        2.17      0.92 o 
  -6   8   6       22.24       24.40      1.25 o 
  -5   8   6        0.00       -0.31      0.56 o 
  -4   8   6       14.18       11.59      0.94 o 
  -3   8   6        7.49        8.42      1.06 o 
  -2   8   6        3.25        3.63      0.74 o 
  -1   8   6       16.65       16.09      1.68 o 
   0   8   6        2.21        1.36      0.61 o 
   1   8   6        0.36        0.28      0.53 o 
   2   8   6        1.38        0.42      1.02 o 
   3   8   6        1.01        0.37      0.57 o 
   4   8   6        9.83       11.66      0.98 o 
   5   8   6       24.49       30.53      2.06 o 
  -1   9   6        9.91       14.33      1.10 o 
 -14   1   7       29.31       26.11      1.43 o 
 -13   1   7        1.14        1.06      0.53 o 
 -12   1   7       13.87       12.66      0.74 o 
 -11   1   7      143.99      139.65      1.95 o 
 -10   1   7       83.32       84.39      1.36 o 
  -9   1   7       19.79       17.18      0.58 o 
  -8   1   7       28.12       35.18      1.10 o 
  -7   1   7        8.53       10.70      0.47 o 
  -6   1   7      202.40      218.40      2.24 o 
  -5   1   7      970.05     1048.75      9.27 o 
  -4   1   7      891.59     1038.45      9.13 o 
  -3   1   7      467.09      509.98      4.59 o 
  -2   1   7      192.58      221.13      2.35 o 
  -1   1   7      759.07      770.33      7.53 o 
   0   1   7      177.10      180.51      2.50 o 
   1   1   7      309.75      314.84      2.86 o 
   2   1   7     1135.23     1131.29      8.90 o 
   3   1   7     1583.25     1683.26     13.18 o 
   4   1   7      107.39      125.74      1.12 o 
   5   1   7      239.86      252.54      2.27 o 
   6   1   7        2.92        2.08      0.33 o 
   7   1   7      128.76      117.89      1.55 o 
   8   1   7      127.74      127.22      1.54 o 
   9   1   7       34.49       39.15      0.94 o 
  10   1   7        1.04       -0.38      0.38 o 
  11   1   7       28.82       28.41      0.89 o 
  12   1   7        3.63        4.55      0.56 o 
 -14   2   7        1.32       -0.65      0.79 o 
 -13   2   7        3.38        3.60      0.56 o 
 -12   2   7        0.25        0.27      0.46 o 
 -11   2   7        2.78        2.84      0.48 o 
 -10   2   7        4.08        3.24      0.36 o 
  -9   2   7      194.23      213.63      2.37 o 
  -8   2   7      632.73      636.51      5.32 o 
  -7   2   7       56.66       54.99      0.87 o 
  -6   2   7       72.06       77.35      1.07 o 
  -5   2   7     1419.80     1584.73     15.36 o 
  -4   2   7      179.97      205.84      2.30 o 
  -3   2   7        2.96        5.36      0.36 o 
  -2   2   7     6261.81     6686.02     56.70 o 
  -1   2   7       99.69      107.74      1.57 o 
   0   2   7      295.11      300.29      2.43 o 
   1   2   7        7.36        9.74      0.67 o 
   2   2   7      812.80      793.53      6.11 o 
   3   2   7      566.47      556.42      4.95 o 
   4   2   7        9.71        9.77      0.66 o 
   5   2   7       94.42       92.29      1.09 o 
   6   2   7      188.30      178.16      1.77 o 
   7   2   7      277.27      284.67      3.02 o 
   8   2   7       96.85       99.86      1.44 o 
   9   2   7       11.38        9.85      0.57 o 
  10   2   7        0.51        0.30      0.36 o 
  11   2   7       13.28       13.80      0.69 o 
  12   2   7        9.29        9.27      0.66 o 
 -13   3   7        2.55        0.54      0.56 o 
 -12   3   7        0.97        0.99      0.48 o 
 -11   3   7       19.55       17.74      0.78 o 
 -10   3   7       13.60        9.55      0.57 o 
  -9   3   7      111.53      103.48      1.43 o 
  -8   3   7       56.44       57.21      1.09 o 
  -7   3   7      120.01      115.58      1.70 o 
  -6   3   7       12.47        8.13      0.38 o 
  -5   3   7      221.61      213.24      2.08 o 
  -4   3   7       82.91       96.36      1.11 o 
  -3   3   7        3.88        6.59      0.48 o 
  -2   3   7      465.47      439.25      3.49 o 
  -1   3   7       60.77       82.33      0.86 o 
   0   3   7      619.81      663.03      5.15 o 
   1   3   7       39.02       40.18      0.59 o 
   2   3   7        0.20        1.52      0.23 o 
   3   3   7      333.49      353.96      3.29 o 
   4   3   7        1.79        7.97      1.13 o 
   5   3   7       57.02       53.26      0.88 o 
   6   3   7        0.74        0.77      0.29 o 
   7   3   7        0.47        0.17      0.29 o 
   8   3   7        0.95        0.21      0.40 o 
   9   3   7        0.01       -0.53      0.53 o 
  10   3   7       10.54        9.07      0.63 o 
  11   3   7       35.74       32.24      1.11 o 
  12   3   7        1.81        1.48      0.53 o 
 -12   4   7        0.21       -0.58      0.94 o 
 -11   4   7       25.08       25.47      1.14 o 
 -10   4   7       10.71       11.45      0.69 o 
  -9   4   7       65.33       67.06      1.31 o 
  -8   4   7        1.07        1.25      0.39 o 
  -7   4   7       26.30       27.74      0.82 o 
  -6   4   7       43.11       43.30      0.93 o 
  -5   4   7       25.11       26.55      2.18 o 
  -4   4   7      413.78      393.30      4.15 o 
  -3   4   7      235.40      222.42      2.52 o 
  -2   4   7       31.97       34.78      0.71 o 
  -1   4   7        1.97        2.50      0.28 o 
   0   4   7      248.88      239.64      2.34 o 
   1   4   7        2.39        2.39      0.26 o 
   2   4   7       25.10       22.66      0.60 o 
   3   4   7        7.05       10.89      0.53 o 
   4   4   7      245.95      232.82      2.77 o 
   5   4   7      124.77      122.66      1.74 o 
   6   4   7      112.72      111.58      1.66 o 
   7   4   7       40.01       38.31      0.95 o 
   8   4   7        9.63        9.31      0.81 o 
   9   4   7       14.74       11.32      2.08 o 
  10   4   7        1.18        1.10      0.60 o 
  11   4   7        8.04        6.88      0.77 o 
 -12   5   7        7.26        5.67      1.04 o 
 -11   5   7        0.29        0.21      0.62 o 
 -10   5   7        0.09        0.20      0.59 o 
  -9   5   7       18.84       17.25      0.99 o 
  -8   5   7        6.34        5.35      0.64 o 
  -7   5   7        1.07        1.73      0.55 o 
  -6   5   7      510.20      499.73      9.27 o 
  -5   5   7      237.26      243.02      6.21 o 
  -4   5   7       45.04       46.02      1.23 o 
  -3   5   7      339.88      329.21      4.45 o 
  -2   5   7     2045.72     2056.04     44.18 o 
  -1   5   7       11.14       10.78      0.79 o 
   0   5   7       74.58       67.53      1.18 o 
   1   5   7       63.58       65.80      1.17 o 
   2   5   7       13.27       12.67      0.80 o 
   3   5   7       83.45       81.48      1.71 o 
   4   5   7      316.22      281.02      4.16 o 
   5   5   7       88.79       81.69      1.96 o 
   6   5   7       67.08       63.75      1.56 o 
   7   5   7        3.43        3.70      0.58 o 
   8   5   7        9.86        8.91      0.94 o 
   9   5   7        4.26        3.73      0.96 o 
  10   5   7        3.61        2.27      0.98 o 
 -10   6   7       54.60       62.72      1.83 o 
  -9   6   7       16.67       15.91      1.07 o 
  -8   6   7       79.77       85.67      2.01 o 
  -7   6   7       36.96       40.30      1.36 o 
  -6   6   7       32.60       26.88      1.42 o 
  -5   6   7        4.00        4.09      0.83 o 
  -4   6   7       14.11       14.31      0.90 o 
  -3   6   7      225.26      213.70      3.24 o 
  -2   6   7       52.21       48.54      1.31 o 
  -1   6   7      194.28      192.84      3.34 o 
   0   6   7      331.76      321.77      7.58 o 
   1   6   7       69.40       71.39      1.70 o 
   2   6   7        1.66        2.39      0.53 o 
   3   6   7      112.44      102.53      2.07 o 
   4   6   7        0.78        0.16      0.46 o 
   5   6   7        5.58        5.09      0.64 o 
   6   6   7       62.35       60.95      1.61 o 
   7   6   7       46.01       41.96      1.40 o 
   8   6   7        4.17        3.90      0.96 o 
   9   6   7        1.60        1.86      0.83 o 
  -8   7   7        0.32        1.05      1.74 o 
  -7   7   7        0.58        0.58      0.56 o 
  -6   7   7        0.82        0.82      0.55 o 
  -5   7   7        0.07       -0.46      0.46 o 
  -4   7   7       56.38       60.46      2.06 o 
  -3   7   7       89.33       92.33      4.27 o 
  -2   7   7       25.93       27.38      1.09 o 
  -1   7   7        0.17       -0.19      0.50 o 
   0   7   7       54.68       56.78      1.24 o 
   1   7   7       12.09       14.12      1.96 o 
   2   7   7       52.53       57.66      2.64 o 
   3   7   7       25.23       20.93      1.07 o 
   4   7   7        0.20        0.39      0.54 o 
   5   7   7       17.98       18.37      1.07 o 
   6   7   7        0.50        0.42      0.57 o 
   7   7   7        0.00       -0.58      0.81 o 
  -5   8   7        3.36        6.32      0.77 o 
  -4   8   7        0.66        0.35      0.57 o 
  -3   8   7        8.47        9.50      0.85 o 
  -2   8   7       10.41        8.01      0.84 o 
  -1   8   7        0.56       -0.36      0.65 o 
   0   8   7        0.07       -0.60      0.73 o 
   1   8   7        4.27        4.00      0.64 o 
   2   8   7        8.07        6.18      1.05 o 
   3   8   7       58.31       70.89      2.59 o 
   4   8   7       13.56       17.62      1.12 o 
   5   8   7       13.81       17.79      1.79 o 
 -14   0   8       36.69       43.47      2.73 o 
 -13   0   8       58.96       74.13      2.39 o 
 -12   0   8       16.96       19.55      1.19 o 
 -11   0   8     1254.78     1284.95     21.52 o 
 -10   0   8        4.90        7.42      0.94 o 
  -9   0   8      471.64      476.89      6.87 o 
  -8   0   8       15.37       20.60      0.94 o 
  -7   0   8        2.74        3.31      0.48 o 
  -6   0   8      144.51      167.48      2.80 o 
  -5   0   8      195.22      198.73      5.17 o 
  -4   0   8       70.99       75.76      1.38 o 
  -3   0   8      320.93      335.43      4.59 o 
  -2   0   8     1879.67     1961.81     25.38 o 
  -1   0   8     2298.03     2452.33     41.48 o 
   0   0   8       19.21       19.08      0.94 o 
   1   0   8      464.14      500.46      6.69 o 
   2   0   8     3190.32     3276.39     42.30 o 
   3   0   8     1673.93     1861.40     18.90 o 
   4   0   8       22.84       17.39      0.57 o 
   5   0   8       43.59       33.78      1.26 o 
   6   0   8        0.23        2.29      1.74 o 
   7   0   8      244.31      253.24      3.97 o 
   8   0   8       22.86       23.37      1.06 o 
   9   0   8       20.94       18.63      1.01 o 
  10   0   8       28.76       20.59      1.08 o 
  11   0   8       14.74       12.49      0.99 o 
  12   0   8        9.23       12.52      1.38 o 
 -14   1   8        6.96        5.01      0.94 o 
 -13   1   8        0.42       -0.13      0.49 o 
 -12   1   8       12.50       10.02      0.65 o 
 -11   1   8        2.79        1.33      0.57 o 
 -10   1   8        0.74        1.45      0.32 o 
  -9   1   8      370.35      351.22      4.85 o 
  -8   1   8      549.01      518.62      4.51 o 
  -7   1   8     1382.47     1414.99     11.92 o 
  -6   1   8      312.12      331.66      3.22 o 
  -5   1   8     1020.77     1002.14      8.88 o 
  -4   1   8     1241.43     1244.58     10.90 o 
  -3   1   8      194.23      158.52      1.83 o 
  -2   1   8     1163.54     1304.54     12.62 o 
  -1   1   8      200.60      180.76      1.98 o 
   0   1   8       17.80       14.77      0.61 o 
   1   1   8       18.50       20.37      0.49 o 
   2   1   8        1.48        1.37      0.17 o 
   3   1   8       72.46       62.15      0.87 o 
   4   1   8      662.57      637.71      4.67 o 
   5   1   8       30.13       35.06      0.83 o 
   6   1   8     1236.86     1244.27     11.30 o 
   7   1   8        1.50        1.79      0.34 o 
   8   1   8      746.69      722.33      6.31 o 
   9   1   8      121.10      116.52      1.69 o 
  10   1   8        2.68        3.40      0.76 o 
  11   1   8        0.20        0.89      0.46 o 
  12   1   8        1.62        1.10      0.48 o 
 -13   2   8      157.74      169.10      2.40 o 
 -12   2   8       99.94      101.75      1.67 o 
 -11   2   8      218.86      218.47      2.69 o 
 -10   2   8        3.88        2.09      0.34 o 
  -9   2   8       35.97       31.60      0.90 o 
  -8   2   8       34.71       32.58      0.70 o 
  -7   2   8      209.42      196.49      2.13 o 
  -6   2   8      707.18      747.43      6.78 o 
  -5   2   8       44.11       53.73      1.11 o 
  -4   2   8      803.08      895.44      8.82 o 
  -3   2   8      956.29      947.53      9.29 o 
  -2   2   8     4626.57     5023.98     60.17 o 
  -1   2   8      720.45      825.45      7.78 o 
   0   2   8      171.03      143.39      1.30 o 
   1   2   8      848.70      846.20      6.50 o 
   2   2   8     3914.85     3943.06     33.67 o 
   3   2   8     1622.68     1731.21     14.75 o 
   4   2   8        0.04        1.07      0.34 o 
   5   2   8      409.00      428.01      3.65 o 
   6   2   8       74.51       68.20      0.94 o 
   7   2   8        4.80        3.81      0.41 o 
   8   2   8        0.42        0.00      0.34 o 
   9   2   8        4.53        3.73      0.45 o 
  10   2   8        6.39        8.95      0.60 o 
  11   2   8      114.68      119.98      1.77 o 
  12   2   8       46.94       48.58      1.19 o 
 -13   3   8       25.31       24.77      1.07 o 
 -12   3   8        0.35       -0.47      0.47 o 
 -11   3   8       14.55       13.86      0.82 o 
 -10   3   8       28.08       29.91      0.87 o 
  -9   3   8      358.75      352.25      3.50 o 
  -8   3   8      486.46      466.31      4.40 o 
  -7   3   8        5.22        4.45      0.40 o 
  -6   3   8       96.61       82.11      1.06 o 
  -5   3   8      265.85      259.33      2.47 o 
  -4   3   8      932.50      912.27      7.77 o 
  -3   3   8     1519.45     1565.80     11.85 o 
  -2   3   8      190.47      167.84      1.50 o 
  -1   3   8       23.59       23.32      0.46 o 
   0   3   8      125.01      136.99      1.28 o 
   1   3   8      379.58      369.33      3.01 o 
   2   3   8      293.04      301.34      2.52 o 
   3   3   8        2.18        1.40      0.25 o 
   4   3   8       12.48       11.87      0.53 o 
   5   3   8      267.16      254.70      2.57 o 
   6   3   8      118.64      117.14      1.46 o 
   7   3   8       75.76       69.54      1.09 o 
   8   3   8      205.02      210.81      2.76 o 
   9   3   8       59.52       56.20      1.26 o 
  10   3   8       16.08       15.90      0.84 o 
  11   3   8        0.12        0.08      0.49 o 
 -12   4   8       56.16       51.73      2.34 o 
 -11   4   8       70.13       72.91      1.77 o 
 -10   4   8       92.35       97.23      1.68 o 
  -9   4   8        5.32        3.93      0.49 o 
  -8   4   8        6.18        4.21      0.46 o 
  -7   4   8        6.52        5.10      0.56 o 
  -6   4   8       22.27       19.47      0.71 o 
  -5   4   8        0.05       -0.20      0.44 o 
  -4   4   8        9.41        9.86      0.68 o 
  -3   4   8        0.04        0.11      0.28 o 
  -2   4   8     1481.95     1458.49     12.45 o 
  -1   4   8      249.36      235.45      2.83 o 
   0   4   8      529.02      511.95      4.61 o 
   1   4   8      153.45      144.01      1.58 o 
   2   4   8      400.66      422.32      3.88 o 
   3   4   8       46.73       43.96      0.94 o 
   4   4   8        4.28        4.62      0.41 o 
   5   4   8        1.50        1.19      0.34 o 
   6   4   8        0.82        0.53      0.34 o 
   7   4   8        1.09        0.58      0.37 o 
   8   4   8       35.88       37.58      1.24 o 
   9   4   8        4.32        4.86      1.63 o 
  10   4   8       12.98       17.14      1.06 o 
  11   4   8        9.93       10.27      0.92 o 
 -11   5   8        9.56       10.91      0.91 o 
 -10   5   8       14.73       11.56      0.91 o 
  -9   5   8        0.13       -0.17      0.50 o 
  -8   5   8       13.55       12.78      0.89 o 
  -7   5   8      392.24      375.48      5.41 o 
  -6   5   8        0.86        1.40      0.52 o 
  -5   5   8      482.68      484.52      9.05 o 
  -4   5   8       84.36       86.59      1.70 o 
  -3   5   8        7.47        7.34      0.63 o 
  -2   5   8      281.36      280.96      6.11 o 
  -1   5   8      459.57      453.71      7.41 o 
   0   5   8        7.47        7.57      0.47 o 
   1   5   8        0.63        0.29      0.33 o 
   2   5   8       51.75       48.56      2.93 o 
   3   5   8      131.38      111.76      2.35 o 
   4   5   8      290.50      278.77      4.28 o 
   5   5   8       42.17       41.82      1.25 o 
   6   5   8       13.89       20.13      1.00 o 
   7   5   8        9.76       13.04      0.89 o 
   8   5   8       18.53       20.21      1.05 o 
   9   5   8       17.55       16.37      1.59 o 
  10   5   8       11.11        7.07      1.23 o 
 -10   6   8        7.68       10.85      0.93 o 
  -9   6   8       68.50       77.50      2.65 o 
  -8   6   8        0.02       -0.39      0.84 o 
  -7   6   8       87.46       75.57      1.85 o 
  -6   6   8       82.39       86.31      2.63 o 
  -5   6   8       23.25       25.23      1.98 o 
  -4   6   8      110.41      103.67      1.98 o 
  -3   6   8       16.71       15.67      0.89 o 
  -2   6   8        2.82        2.07      0.51 o 
  -1   6   8      150.67      151.27      2.88 o 
   0   6   8       10.60       10.18      0.59 o 
   1   6   8       24.90       25.48      0.88 o 
   2   6   8      163.92      175.88      2.95 o 
   3   6   8       12.67       10.46      0.83 o 
   4   6   8        0.02       -0.44      0.44 o 
   5   6   8       24.11       23.68      1.08 o 
   6   6   8        0.11       -0.50      0.50 o 
   7   6   8       19.52       18.98      1.14 o 
   8   6   8       11.27       13.46      0.98 o 
  -8   7   8       23.83       28.53      1.78 o 
  -7   7   8        4.68        4.29      0.84 o 
  -6   7   8        0.02       -0.38      0.51 o 
  -5   7   8        4.21        4.76      0.92 o 
  -4   7   8        9.71        9.36      0.87 o 
  -3   7   8       13.11       13.77      0.94 o 
  -2   7   8       10.66       12.31      0.89 o 
  -1   7   8       25.11       24.61      1.07 o 
   0   7   8        6.51        5.68      0.75 o 
   1   7   8        1.75        3.11      0.67 o 
   2   7   8      143.93      140.94      2.64 o 
   3   7   8        5.84        4.00      0.81 o 
   4   7   8       31.78       30.41      1.25 o 
   5   7   8        6.49        5.28      1.04 o 
   6   7   8       11.18       15.91      1.52 o 
   7   7   8        1.93        1.67      0.88 o 
  -5   8   8        0.97        1.19      0.60 o 
  -4   8   8        2.01        1.46      0.86 o 
  -3   8   8       10.64       10.60      0.93 o 
  -2   8   8        4.66        4.55      0.77 o 
  -1   8   8       20.33       19.90      1.14 o 
   0   8   8       10.17       11.32      1.21 o 
   1   8   8        0.00        0.21      0.77 o 
   2   8   8        1.27        1.66      0.59 o 
   3   8   8        0.01        0.74      0.72 o 
   4   8   8        1.24        1.75      0.94 o 
 -14   1   9       29.11       30.81      1.48 o 
 -13   1   9       31.35       32.13      1.04 o 
 -12   1   9       49.07       47.50      1.13 o 
 -11   1   9       54.87       50.95      1.12 o 
 -10   1   9       97.81       99.25      1.30 o 
  -9   1   9       58.81       51.83      0.87 o 
  -8   1   9      679.88      684.09      5.82 o 
  -7   1   9        1.93        1.96      0.29 o 
  -6   1   9       48.06       43.80      0.72 o 
  -5   1   9       75.98       85.86      1.09 o 
  -4   1   9       59.58       62.22      0.87 o 
  -3   1   9     3777.59     4128.19     40.00 o 
  -2   1   9     2614.97     2779.62     26.80 o 
  -1   1   9      193.46      197.12      3.86 o 
   0   1   9      443.83      506.25      6.29 o 
   1   1   9       29.98       31.97      0.88 o 
   2   1   9        4.78        6.67      0.29 o 
   3   1   9        0.51        0.14      0.17 o 
   4   1   9      102.69      109.10      1.18 o 
   5   1   9       80.93       75.60      0.95 o 
   6   1   9      582.01      600.01      5.73 o 
   7   1   9        7.54        8.24      0.44 o 
   8   1   9       26.78       28.74      0.83 o 
   9   1   9        1.88        4.73      0.50 o 
  10   1   9       45.37       44.07      1.04 o 
  11   1   9       18.01       17.52      0.78 o 
  12   1   9        0.60        1.18      0.69 o 
 -13   2   9        1.01        0.97      0.52 o 
 -12   2   9        4.99        4.83      0.72 o 
 -11   2   9        7.68        8.52      0.61 o 
 -10   2   9        0.76        1.32      0.36 o 
  -9   2   9       47.85       49.60      0.94 o 
  -8   2   9        4.96        5.02      0.46 o 
  -7   2   9      202.06      200.82      2.18 o 
  -6   2   9       19.05       16.58      0.78 o 
  -5   2   9      334.27      330.76      3.55 o 
  -4   2   9      120.89      136.05      1.68 o 
  -3   2   9     1106.85     1237.95     12.06 o 
  -2   2   9     1804.20     1965.73     18.91 o 
  -1   2   9      783.70      912.47      9.23 o 
   0   2   9      105.11      138.79      1.30 o 
   1   2   9      547.28      585.73      4.60 o 
   2   2   9       19.51       20.66      1.82 o 
   3   2   9       40.39       39.28      0.74 o 
   4   2   9      567.20      561.77      5.07 o 
   5   2   9       55.55       52.15      0.80 o 
   6   2   9      172.90      166.98      1.71 o 
   7   2   9        0.02       -0.03      0.33 o 
   8   2   9       62.40       59.53      1.10 o 
   9   2   9       54.38       45.19      1.05 o 
  10   2   9       41.29       37.88      0.89 o 
  11   2   9       13.19       11.50      0.78 o 
  12   2   9        1.75        2.40      1.23 o 
 -13   3   9       24.26       25.61      1.20 o 
 -12   3   9        1.20       -0.08      0.48 o 
 -11   3   9      167.77      156.90      2.23 o 
 -10   3   9        1.14        1.24      0.39 o 
  -9   3   9        0.25       -0.11      0.41 o 
  -8   3   9       13.30       12.89      0.68 o 
  -7   3   9       18.04       21.10      0.71 o 
  -6   3   9      234.25      237.34      2.74 o 
  -5   3   9       14.64       11.92      0.95 o 
  -4   3   9       50.38       55.00      0.83 o 
  -3   3   9      721.68      740.42      5.76 o 
  -2   3   9       24.41       36.42      1.24 o 
  -1   3   9       23.45       25.36      0.50 o 
   0   3   9      247.60      242.87      2.08 o 
   1   3   9       29.14       29.06      0.55 o 
   2   3   9       10.55       14.48      0.46 o 
   3   3   9      218.24      206.33      2.11 o 
   4   3   9      181.28      166.70      1.82 o 
   5   3   9       25.78       23.77      0.69 o 
   6   3   9      134.64      131.22      1.59 o 
   7   3   9        0.03        0.34      0.38 o 
   8   3   9        3.45        4.21      0.52 o 
   9   3   9        9.23        7.50      0.61 o 
  10   3   9        0.00        0.33      0.46 o 
  11   3   9        5.83        5.43      0.57 o 
 -12   4   9        1.42        2.32      0.62 o 
 -11   4   9        2.18        3.84      0.65 o 
 -10   4   9        3.24        4.40      0.54 o 
  -9   4   9        6.46        5.49      0.52 o 
  -8   4   9        9.32        7.10      0.52 o 
  -7   4   9       62.77       73.41      1.58 o 
  -6   4   9      126.02      122.37      1.70 o 
  -5   4   9       70.29       68.81      1.16 o 
  -4   4   9       58.62       52.50      0.99 o 
  -3   4   9      113.62      115.00      1.57 o 
  -2   4   9       49.63       43.55      1.60 o 
  -1   4   9      998.46      953.41      8.28 o 
   0   4   9      673.27      690.00      6.11 o 
   1   4   9        1.33        1.18      0.52 o 
   2   4   9       12.34       13.34      0.65 o 
   3   4   9      200.37      191.48      2.40 o 
   4   4   9      140.10      139.56      1.91 o 
   5   4   9       29.13       25.56      0.80 o 
   6   4   9        1.97        0.82      0.44 o 
   7   4   9        1.07        0.21      0.35 o 
   8   4   9       23.28       23.06      1.07 o 
   9   4   9        1.03        0.80      0.53 o 
  10   4   9        1.75        0.93      0.88 o 
 -11   5   9        1.03        0.79      0.64 o 
 -10   5   9       13.59       13.90      1.06 o 
  -9   5   9      113.46      114.71      1.88 o 
  -8   5   9       33.60       29.62      0.95 o 
  -7   5   9       38.30       34.11      1.16 o 
  -6   5   9       56.02       59.75      1.15 o 
  -5   5   9      135.09      132.10      2.29 o 
  -4   5   9      699.01      688.08      8.91 o 
  -3   5   9      189.44      182.56      2.26 o 
  -2   5   9       44.69       43.35      1.03 o 
  -1   5   9      486.98      460.68      4.27 o 
   0   5   9      119.40      118.46      2.15 o 
   1   5   9      590.63      577.03      5.24 o 
   2   5   9      369.47      363.16      4.07 o 
   3   5   9      104.83       98.49      1.53 o 
   4   5   9       57.93       52.43      2.53 o 
   5   5   9        5.07        2.67      0.54 o 
   6   5   9       25.54       22.18      1.27 o 
   7   5   9       46.06       46.65      1.41 o 
   8   5   9       26.16       25.81      1.13 o 
   9   5   9        1.50        0.25      0.83 o 
 -10   6   9       20.77       24.24      1.30 o 
  -9   6   9       11.57       14.53      1.06 o 
  -8   6   9        0.02       -0.06      0.53 o 
  -7   6   9       19.20       17.96      2.01 o 
  -6   6   9        0.56        0.98      0.73 o 
  -5   6   9        2.60        2.25      0.55 o 
  -4   6   9       84.54       79.97      1.71 o 
  -3   6   9      123.36      128.55      2.26 o 
  -2   6   9      110.06      111.77      2.48 o 
  -1   6   9       85.28       81.07      1.70 o 
   0   6   9       46.08       45.60      1.08 o 
   1   6   9      103.86      102.17      2.65 o 
   2   6   9       85.55       84.01      2.04 o 
   3   6   9       74.94       71.92      1.71 o 
   4   6   9        1.17        1.14      0.60 o 
   5   6   9        8.84        5.69      0.69 o 
   6   6   9       30.56       29.16      1.46 o 
   7   6   9       16.38       17.09      1.03 o 
   8   6   9        2.95        2.16      0.62 o 
  -8   7   9       62.39       72.19      1.99 o 
  -7   7   9        0.04        0.68      0.58 o 
  -6   7   9       46.53       51.10      1.59 o 
  -5   7   9        2.31        2.46      0.83 o 
  -4   7   9       14.20       14.28      1.27 o 
  -3   7   9       62.85       61.86      1.59 o 
  -2   7   9        0.31        0.65      0.53 o 
  -1   7   9        0.06       -0.48      0.50 o 
   0   7   9       25.76       23.76      1.10 o 
   1   7   9        2.79        2.29      0.55 o 
   2   7   9       24.56       24.79      1.13 o 
   3   7   9       19.19       19.27      1.06 o 
   4   7   9       12.69       13.02      0.99 o 
   5   7   9       13.71       15.87      1.05 o 
   6   7   9       18.45       18.87      1.12 o 
   7   7   9        6.08        5.11      1.06 o 
  -5   8   9        7.33        9.86      0.91 o 
  -4   8   9        2.76        4.32      1.02 o 
  -3   8   9       24.58       21.99      1.25 o 
  -2   8   9       59.77       65.01      1.78 o 
  -1   8   9        7.68        8.57      0.85 o 
   0   8   9        6.77        6.88      1.06 o 
   1   8   9        0.70        0.04      0.75 o 
   2   8   9        5.16        2.75      0.65 o 
   3   8   9       13.30       16.32      1.10 o 
   4   8   9        1.98        0.56      0.90 o 
 -14   0  10        5.19        7.78      1.63 o 
 -13   0  10      175.10      174.79      3.45 o 
 -12   0  10       33.92       40.06      1.50 o 
 -11   0  10      411.25      379.27      5.85 o 
 -10   0  10       94.85      107.29      2.27 o 
  -9   0  10      113.04      110.99      2.21 o 
  -8   0  10      323.09      323.25      4.85 o 
  -7   0  10      815.31      828.01     22.12 o 
  -6   0  10     1061.58     1092.78     20.59 o 
  -5   0  10     1183.30     1141.95     19.74 o 
  -4   0  10       80.75       75.65      2.08 o 
  -3   0  10      229.50      169.77      2.55 o 
  -2   0  10     1658.94     1617.51     27.24 o 
  -1   0  10      287.38      279.68      5.20 o 
   0   0  10      819.99      867.93     14.89 o 
   1   0  10       15.20       12.36      0.50 o 
   2   0  10     3073.78     3154.23     40.87 o 
   3   0  10      273.37      267.53      3.01 o 
   4   0  10      669.97      613.96      6.50 o 
   5   0  10        3.29        8.24      0.58 o 
   6   0  10      242.99      248.78      3.86 o 
   7   0  10       37.87       26.99      1.07 o 
   8   0  10       68.60       67.90      1.70 o 
   9   0  10       65.69       59.17      1.65 o 
  10   0  10       57.97       60.15      2.29 o 
  11   0  10        1.32        2.50      0.86 o 
 -14   1  10       32.98       38.17      2.59 o 
 -13   1  10      152.03      157.30      2.28 o 
 -12   1  10        6.91        9.74      0.85 o 
 -11   1  10      145.10      143.80      2.00 o 
 -10   1  10       26.04       27.93      0.82 o 
  -9   1  10       69.63       72.89      1.05 o 
  -8   1  10      968.74      987.98     10.24 o 
  -7   1  10       70.94       78.11      1.03 o 
  -6   1  10      308.36      294.27      2.67 o 
  -5   1  10       87.20       69.22      0.88 o 
  -4   1  10      272.29      206.14      2.10 o 
  -3   1  10      667.38      701.88      7.01 o 
  -2   1  10      939.54      939.86     11.37 o 
  -1   1  10     3425.54     3552.15     42.60 o 
   0   1  10     1314.93     1411.70     17.14 o 
   1   1  10      585.49      607.37      7.53 o 
   2   1  10       24.44       20.78      1.45 o 
   3   1  10       52.47       62.23      1.35 o 
   4   1  10       54.84       59.76      0.91 o 
   5   1  10       24.81       25.78      0.65 o 
   6   1  10      445.06      435.97      4.96 o 
   7   1  10      210.38      219.62      2.53 o 
   8   1  10      118.48      123.01      1.72 o 
   9   1  10      202.03      203.58      2.52 o 
  10   1  10        3.08        1.75      0.52 o 
  11   1  10       13.47       12.05      0.96 o 
 -13   2  10       25.31       27.76      0.98 o 
 -12   2  10       16.84       16.60      0.79 o 
 -11   2  10       31.37       30.97      0.77 o 
 -10   2  10       36.72       38.41      0.79 o 
  -9   2  10       67.44       70.21      1.04 o 
  -8   2  10      647.69      625.94      5.44 o 
  -7   2  10      881.08      844.57      7.68 o 
  -6   2  10      123.36      112.94      1.54 o 
  -5   2  10       12.47       11.30      0.71 o 
  -4   2  10      134.73      165.29      1.99 o 
  -3   2  10      343.58      416.23      4.32 o 
  -2   2  10       63.70       64.30      1.61 o 
  -1   2  10      462.65      456.17      4.65 o 
   0   2  10      389.18      387.02      3.14 o 
   1   2  10     2631.72     2766.86     28.61 o 
   2   2  10      318.13      311.52      2.96 o 
   3   2  10      155.69      161.55      1.74 o 
   4   2  10        4.69        3.11      0.30 o 
   5   2  10       29.58       24.34      0.65 o 
   6   2  10      415.43      423.96      4.17 o 
   7   2  10       88.86       85.48      1.31 o 
   8   2  10       24.82       24.74      0.90 o 
   9   2  10       11.52       11.59      0.67 o 
  10   2  10       11.97        8.71      0.59 o 
  11   2  10       22.08       24.57      1.01 o 
 -13   3  10       66.30       73.54      1.65 o 
 -12   3  10        4.07        2.73      0.55 o 
 -11   3  10       15.70       14.88      0.68 o 
 -10   3  10       64.08       60.95      1.21 o 
  -9   3  10        2.28        1.32      0.33 o 
  -8   3  10      122.35       98.13      1.50 o 
  -7   3  10       36.14       35.05      0.86 o 
  -6   3  10      262.51      264.83      3.87 o 
  -5   3  10      788.34      764.33      7.69 o 
  -4   3  10       35.47       40.58      0.73 o 
  -3   3  10      474.00      432.93      3.50 o 
  -2   3  10       90.68      100.06      1.05 o 
  -1   3  10        0.82        1.42      0.20 o 
   0   3  10     1226.11     1246.55      9.53 o 
   1   3  10       49.39       51.07      0.72 o 
   2   3  10      145.47      147.97      1.43 o 
   3   3  10       56.78       58.32      1.09 o 
   4   3  10      127.01      136.41      1.61 o 
   5   3  10      241.93      247.80      3.58 o 
   6   3  10       83.91       78.43      1.16 o 
   7   3  10      147.73      149.86      2.95 o 
   8   3  10      172.96      168.99      2.41 o 
   9   3  10       26.51       28.76      1.01 o 
  10   3  10        6.05        6.43      0.63 o 
  11   3  10        2.34        3.24      0.54 o 
 -12   4  10       38.12       35.15      1.30 o 
 -11   4  10       19.82       26.83      1.15 o 
 -10   4  10       19.90       21.39      1.09 o 
  -9   4  10       38.54       39.92      1.05 o 
  -8   4  10      104.68      109.77      1.73 o 
  -7   4  10      377.46      346.15      3.85 o 
  -6   4  10      161.03      149.73      1.97 o 
  -5   4  10        5.18        5.09      0.58 o 
  -4   4  10      151.56      142.09      1.85 o 
  -3   4  10        5.69        8.42      1.04 o 
  -2   4  10       64.75       70.64      1.02 o 
  -1   4  10       21.87       25.99      0.70 o 
   0   4  10        0.88        0.88      0.28 o 
   1   4  10      124.81      125.19      1.48 o 
   2   4  10      449.64      454.25      6.75 o 
   3   4  10      302.68      305.73      3.52 o 
   4   4  10       38.20       39.97      0.96 o 
   5   4  10       75.90       76.69      1.34 o 
   6   4  10       24.12       20.65      0.78 o 
   7   4  10        2.39        1.14      0.39 o 
   8   4  10        3.04        3.64      0.61 o 
   9   4  10        0.88       -0.70      0.70 o 
  10   4  10        2.60        1.70      1.01 o 
 -11   5  10        6.16        5.49      1.00 o 
 -10   5  10        0.14       -0.28      0.48 o 
  -9   5  10        3.94        2.99      0.56 o 
  -8   5  10       17.83       17.64      0.98 o 
  -7   5  10      149.38      139.09      4.06 o 
  -6   5  10       54.22       49.43      1.06 o 
  -5   5  10        5.08        4.44      0.90 o 
  -4   5  10      479.09      472.86      5.04 o 
  -3   5  10       76.30       72.29      2.83 o 
  -2   5  10      117.32      110.16      1.60 o 
  -1   5  10      317.02      318.70      3.52 o 
   0   5  10      445.41      454.04      6.63 o 
   1   5  10       44.28       45.77      0.89 o 
   2   5  10        0.46        0.20      0.34 o 
   3   5  10       12.58       11.82      0.67 o 
   4   5  10       41.07       41.02      1.61 o 
   5   5  10        0.01        0.25      0.37 o 
   6   5  10        3.31        4.15      0.47 o 
   7   5  10       14.82       16.35      1.40 o 
   8   5  10       42.48       42.17      2.15 o 
   9   5  10       16.31       17.52      1.65 o 
 -10   6  10       62.10       68.37      1.95 o 
  -9   6  10        5.53        4.24      0.72 o 
  -8   6  10        1.51        1.18      0.82 o 
  -7   6  10        4.61        2.31      0.83 o 
  -6   6  10       19.24       18.14      1.36 o 
  -5   6  10        2.45        1.47      0.57 o 
  -4   6  10       19.41       15.08      0.90 o 
  -3   6  10       10.33       11.66      0.83 o 
  -2   6  10       59.44       58.23      1.42 o 
  -1   6  10        0.39        0.07      0.48 o 
   0   6  10      117.27      122.49      4.45 o 
   1   6  10       20.82       20.21      0.99 o 
   2   6  10      305.99      310.41      4.60 o 
   3   6  10        3.18        2.71      0.58 o 
   4   6  10       30.35       26.94      1.13 o 
   5   6  10       11.23       11.08      0.90 o 
   6   6  10       18.45       18.78      1.32 o 
   7   6  10        2.46        1.29      0.58 o 
   8   6  10        0.22       -0.08      0.73 o 
  -8   7  10        0.07        0.78      0.71 o 
  -7   7  10       19.29       23.75      1.47 o 
  -6   7  10        3.48        4.65      1.00 o 
  -5   7  10       20.23       22.52      1.56 o 
  -4   7  10      239.11      249.77      3.85 o 
  -3   7  10        0.56        0.62      0.57 o 
  -2   7  10       12.94       14.05      0.97 o 
  -1   7  10        1.47        0.34      0.55 o 
   0   7  10        0.32        0.06      0.67 o 
   1   7  10       22.58       19.03      1.01 o 
   2   7  10        3.24        2.56      0.57 o 
   3   7  10        2.33        2.39      0.60 o 
   4   7  10        2.04        3.22      0.66 o 
   5   7  10       42.49       47.00      1.55 o 
   6   7  10        0.84        2.26      0.70 o 
  -5   8  10       19.52       22.88      1.71 o 
  -4   8  10        3.80        4.71      1.05 o 
  -3   8  10       28.18       35.10      3.57 o 
  -2   8  10        0.00       -0.29      1.05 o 
  -1   8  10        0.10        0.21      0.83 o 
   0   8  10        2.76        3.00      0.94 o 
   1   8  10        0.78        0.58      0.81 o 
   2   8  10        2.93        2.82      0.64 o 
   3   8  10        4.24        3.63      0.98 o 
 -13   1  11        3.44        3.66      0.63 o 
 -12   1  11       51.57       48.00      1.15 o 
 -11   1  11        7.56        8.53      0.82 o 
 -10   1  11       75.22       76.16      1.31 o 
  -9   1  11       84.19       78.12      1.28 o 
  -8   1  11      486.86      490.74      4.33 o 
  -7   1  11        0.13        0.01      0.27 o 
  -6   1  11      304.26      299.70      2.73 o 
  -5   1  11      126.80      117.81      1.29 o 
  -4   1  11        7.79        7.33      0.43 o 
  -3   1  11      110.23      126.15      1.64 o 
  -2   1  11       89.81       78.53      1.13 o 
  -1   1  11      543.26      600.06      7.45 o 
   0   1  11      209.68      235.25      3.24 o 
   1   1  11      277.57      318.17      4.22 o 
   2   1  11       80.08       81.06      1.21 o 
   3   1  11      457.57      467.83      4.35 o 
   4   1  11        0.64        0.27      0.24 o 
   5   1  11       35.48       35.82      0.83 o 
   6   1  11       19.36       19.21      0.78 o 
   7   1  11        0.01        0.35      0.39 o 
   8   1  11       53.20       50.72      1.42 o 
   9   1  11       12.76       13.87      0.97 o 
  10   1  11        3.12        3.18      0.87 o 
  11   1  11        2.63        1.97      0.61 o 
 -13   2  11        5.69        6.13      0.63 o 
 -12   2  11        0.11        0.08      0.43 o 
 -11   2  11       12.95       10.33      0.54 o 
 -10   2  11       18.66       16.69      0.60 o 
  -9   2  11        8.35        5.97      0.40 o 
  -8   2  11       27.31       27.54      0.86 o 
  -7   2  11       81.26       80.99      1.73 o 
  -6   2  11        2.15        2.36      0.37 o 
  -5   2  11      233.47      242.64      3.05 o 
  -4   2  11      195.17      207.29      2.40 o 
  -3   2  11      441.74      475.45      6.04 o 
  -2   2  11        0.43        1.08      0.25 o 
  -1   2  11       47.32       36.43      0.76 o 
   0   2  11      296.18      301.23      2.53 o 
   1   2  11     1085.90     1120.12     10.75 o 
   2   2  11        0.29       -0.07      0.22 o 
   3   2  11       91.90       94.84      1.21 o 
   4   2  11        1.13        2.11      0.29 o 
   5   2  11        8.99        7.80      0.73 o 
   6   2  11       40.08       36.48      0.97 o 
   7   2  11        2.16        3.50      0.75 o 
   8   2  11      110.89       97.28      1.67 o 
   9   2  11       31.01       28.62      0.99 o 
  10   2  11       10.22        6.20      0.74 o 
  11   2  11       10.74       13.09      1.41 o 
 -13   3  11       24.10       26.27      1.63 o 
 -12   3  11        3.28        4.05      0.48 o 
 -11   3  11        3.30        3.01      0.44 o 
 -10   3  11       60.98       63.80      1.31 o 
  -9   3  11        9.52        6.66      0.49 o 
  -8   3  11      158.43      147.95      2.01 o 
  -7   3  11       43.25       43.07      0.93 o 
  -6   3  11        4.74        4.32      0.37 o 
  -5   3  11       67.67       70.12      1.16 o 
  -4   3  11      101.47       98.97      1.45 o 
  -3   3  11       84.73       82.55      1.06 o 
  -2   3  11       40.92       46.86      0.69 o 
  -1   3  11      326.94      313.50      2.64 o 
   0   3  11      107.65      119.61      1.23 o 
   1   3  11       13.88       14.20      0.77 o 
   2   3  11       97.65       97.04      1.08 o 
   3   3  11      247.54      234.72      2.96 o 
   4   3  11      151.32      148.57      1.73 o 
   5   3  11        0.05        0.34      0.30 o 
   6   3  11        0.94        0.75      0.32 o 
   7   3  11        0.15        0.08      0.40 o 
   8   3  11       17.38       19.64      0.89 o 
   9   3  11       19.79       19.04      1.21 o 
  10   3  11        3.67        2.62      0.55 o 
 -12   4  11        4.59        5.03      0.72 o 
 -11   4  11       42.99       38.69      2.34 o 
 -10   4  11        0.90        0.31      0.51 o 
  -9   4  11       29.86       27.26      0.91 o 
  -8   4  11       75.46       64.02      1.53 o 
  -7   4  11        2.01        2.22      0.42 o 
  -6   4  11       13.71       11.03      0.93 o 
  -5   4  11       82.00       82.46      1.33 o 
  -4   4  11        7.63        7.73      0.66 o 
  -3   4  11      503.66      517.88      5.39 o 
  -2   4  11      953.56      952.08      8.32 o 
  -1   4  11      223.90      222.03      2.28 o 
   0   4  11      108.77      112.24      1.38 o 
   1   4  11      435.62      435.75      4.06 o 
   2   4  11       10.50        9.52      0.61 o 
   3   4  11       43.11       44.78      1.28 o 
   4   4  11       31.69       27.34      0.87 o 
   5   4  11      153.88      139.43      2.00 o 
   6   4  11       17.79       14.85      0.74 o 
   7   4  11        7.69        7.40      0.55 o 
   8   4  11        1.92        1.90      0.58 o 
   9   4  11        1.61        0.84      0.58 o 
  10   4  11        1.91        2.85      0.64 o 
 -11   5  11        1.08        0.18      0.58 o 
 -10   5  11       21.03       21.22      0.96 o 
  -9   5  11       39.31       42.56      1.13 o 
  -8   5  11        0.50        0.44      0.49 o 
  -7   5  11        0.76        1.02      0.50 o 
  -6   5  11       49.07       50.99      1.09 o 
  -5   5  11       63.77       72.53      1.29 o 
  -4   5  11        1.97        3.79      0.59 o 
  -3   5  11      244.49      239.69      2.85 o 
  -2   5  11        0.85        1.39      0.57 o 
  -1   5  11       47.62       49.43      0.94 o 
   0   5  11      171.11      175.26      1.96 o 
   1   5  11      108.70      103.21      1.60 o 
   2   5  11        4.73        4.71      0.44 o 
   3   5  11        0.04       -0.34      0.34 o 
   4   5  11       85.03       76.58      1.37 o 
   5   5  11       69.21       68.29      1.32 o 
   6   5  11        3.67        4.20      0.48 o 
   7   5  11        8.25        8.65      0.72 o 
   8   5  11       46.72       43.34      2.21 o 
 -10   6  11        1.30        1.19      0.73 o 
  -9   6  11        3.37        3.47      0.72 o 
  -8   6  11       20.70       23.23      1.17 o 
  -7   6  11        0.03       -0.06      0.71 o 
  -6   6  11        2.13        3.32      0.86 o 
  -5   6  11        1.98        2.86      0.60 o 
  -4   6  11       72.39       68.45      1.59 o 
  -3   6  11      114.14      118.00      2.18 o 
  -2   6  11       89.03       84.78      2.03 o 
  -1   6  11        2.28        1.84      0.54 o 
   0   6  11       21.07       22.59      0.84 o 
   1   6  11       27.00       21.64      1.01 o 
   2   6  11       46.79       43.58      1.55 o 
   3   6  11       75.48       71.34      1.74 o 
   4   6  11        0.84        1.21      0.55 o 
   5   6  11       60.75       57.50      1.62 o 
   6   6  11        3.84        3.96      1.32 o 
   7   6  11        4.00        2.52      0.65 o 
  -8   7  11      114.02      135.71      4.23 o 
  -7   7  11       29.79       36.19      1.45 o 
  -6   7  11        0.87        0.06      0.79 o 
  -5   7  11       15.49       18.81      1.06 o 
  -4   7  11       30.78       36.61      1.61 o 
  -3   7  11        4.46        6.03      0.97 o 
  -2   7  11       53.75       53.96      1.53 o 
  -1   7  11       39.43       39.52      1.33 o 
   0   7  11        3.25        2.69      0.83 o 
   1   7  11        0.13       -0.19      0.47 o 
   2   7  11        1.54        1.54      0.55 o 
   3   7  11       81.31       86.24      3.84 o 
   4   7  11        3.06        1.96      0.62 o 
   5   7  11       43.94       50.17      1.62 o 
   6   7  11        5.57        3.50      1.04 o 
  -4   8  11        0.81        1.66      0.90 o 
  -3   8  11       21.59       19.55      1.29 o 
  -2   8  11       17.81       21.04      1.26 o 
  -1   8  11        7.65        9.57      1.21 o 
   0   8  11        3.94        5.69      1.04 o 
   1   8  11        6.76        5.74      1.04 o 
   3   8  11        3.77        3.77      0.98 o 
 -13   0  12        9.75       12.67      2.23 o 
 -12   0  12        7.36        6.39      0.88 o 
 -11   0  12      141.37      140.43      2.80 o 
 -10   0  12      607.72      593.82      8.50 o 
  -9   0  12      525.11      511.93      9.53 o 
  -8   0  12     1442.80     1442.41     28.95 o 
  -7   0  12      799.34      799.88     12.29 o 
  -6   0  12     1760.61     1790.30     23.25 o 
  -5   0  12       27.22       25.79      0.94 o 
  -4   0  12      256.52      244.84      3.59 o 
  -3   0  12       96.45       91.08      1.59 o 
  -2   0  12        9.70        2.96      0.50 o 
  -1   0  12      311.89      313.62      5.87 o 
   0   0  12      154.19      135.98      2.98 o 
   1   0  12       30.36       24.09      1.23 o 
   2   0  12      383.44      366.30      6.85 o 
   3   0  12      708.52      688.05      8.44 o 
   4   0  12        9.09        6.22      1.03 o 
   5   0  12       19.07       15.87      1.21 o 
   6   0  12       53.88       55.90      1.94 o 
   7   0  12      287.48      288.60      5.99 o 
   8   0  12      162.66      162.78      4.01 o 
   9   0  12      181.43      175.26      4.32 o 
  10   0  12        9.06        8.07      1.11 o 
  11   0  12        1.44        1.90      0.88 o 
 -13   1  12       47.18       52.16      1.26 o 
 -12   1  12      174.29      185.42      2.48 o 
 -11   1  12       81.06       76.13      1.38 o 
 -10   1  12      196.45      188.52      2.36 o 
  -9   1  12       53.70       54.11      1.08 o 
  -8   1  12       29.11       27.95      0.86 o 
  -7   1  12       84.61       73.77      1.20 o 
  -6   1  12      235.39      236.20      2.84 o 
  -5   1  12       10.54       14.40      0.58 o 
  -4   1  12      131.78      119.67      1.87 o 
  -3   1  12        3.55        8.25      0.70 o 
  -2   1  12     1071.16     1138.16     13.76 o 
  -1   1  12      496.63      433.72      5.55 o 
   0   1  12     1408.03     1459.43     17.50 o 
   1   1  12       86.08       75.92      2.39 o 
   2   1  12      588.59      602.02      6.13 o 
   3   1  12      540.75      559.58      5.75 o 
   4   1  12      131.59      137.07      1.78 o 
   5   1  12        0.77        0.38      0.41 o 
   6   1  12        4.31        4.96      0.55 o 
   7   1  12      107.22      100.35      1.99 o 
   8   1  12       11.87        9.46      1.48 o 
   9   1  12      105.50      101.14      2.16 o 
  10   1  12        0.16        0.28      0.54 o 
  11   1  12        0.08        0.15      0.81 o 
 -13   2  12        0.96        0.02      0.49 o 
 -12   2  12        4.48        5.02      0.57 o 
 -11   2  12        0.20       -0.18      0.34 o 
 -10   2  12       59.89       58.22      1.00 o 
  -9   2  12        6.68        8.25      0.44 o 
  -8   2  12      539.98      497.71      4.80 o 
  -7   2  12      441.10      412.42      4.48 o 
  -6   2  12      596.99      582.43      6.04 o 
  -5   2  12      166.89      170.53      2.33 o 
  -4   2  12      303.19      296.44      3.28 o 
  -3   2  12       82.28       74.97      1.16 o 
  -2   2  12      155.94      150.48      1.84 o 
  -1   2  12       82.09      105.94      1.42 o 
   0   2  12      130.51      154.25      1.90 o 
   1   2  12        1.43        0.58      0.50 o 
   2   2  12       54.44       54.31      0.88 o 
   3   2  12      247.20      224.54      2.31 o 
   4   2  12       80.21       76.43      1.11 o 
   5   2  12      109.18      108.15      1.39 o 
   6   2  12       95.40       97.93      1.59 o 
   7   2  12       75.86       81.88      1.49 o 
   8   2  12       32.65       29.37      1.16 o 
   9   2  12       47.15       48.37      1.78 o 
  10   2  12       28.62       24.47      1.74 o 
  11   2  12        5.65        6.72      1.19 o 
 -13   3  12       79.15       87.48      3.73 o 
 -12   3  12       46.99       48.57      1.09 o 
 -11   3  12       24.40       24.82      0.81 o 
 -10   3  12      185.73      184.57      4.32 o 
  -9   3  12        0.67        0.83      0.36 o 
  -8   3  12        1.06        0.24      0.34 o 
  -7   3  12       16.69       16.23      0.64 o 
  -6   3  12       24.08       21.45      0.70 o 
  -5   3  12       84.78       87.77      1.34 o 
  -4   3  12        9.83        8.43      0.52 o 
  -3   3  12      345.94      333.28      3.12 o 
  -2   3  12      474.76      445.85      4.03 o 
  -1   3  12       22.92       15.58      0.55 o 
   0   3  12      739.14      753.25      5.92 o 
   1   3  12      248.81      256.99      2.27 o 
   2   3  12        1.75        1.67      0.35 o 
   3   3  12      801.79      827.09      7.65 o 
   4   3  12       19.77       20.44      0.70 o 
   5   3  12       12.80       11.59      0.71 o 
   6   3  12       24.79       23.97      0.72 o 
   7   3  12        0.17        0.18      0.41 o 
   8   3  12       24.10       27.32      1.17 o 
   9   3  12        3.35        4.45      0.59 o 
  10   3  12        0.03       -0.45      0.47 o 
 -12   4  12        0.00       -0.67      0.67 o 
 -11   4  12       14.87       13.85      0.96 o 
 -10   4  12        0.06        0.02      0.50 o 
  -9   4  12       60.88       56.72      1.26 o 
  -8   4  12       66.47       64.59      1.66 o 
  -7   4  12      149.49      144.71      2.00 o 
  -6   4  12      120.00       96.59      1.50 o 
  -5   4  12      109.25      104.39      1.55 o 
  -4   4  12      140.79      121.39      1.71 o 
  -3   4  12      193.95      174.07      2.20 o 
  -2   4  12      191.46      187.58      2.32 o 
  -1   4  12      374.59      356.24      3.41 o 
   0   4  12        9.71        9.81      0.49 o 
   1   4  12       26.13       26.81      0.83 o 
   2   4  12        9.20        9.47      0.56 o 
   3   4  12       76.35       76.75      1.35 o 
   4   4  12        0.02       -0.36      0.36 o 
   5   4  12      128.48      130.52      1.93 o 
   6   4  12       91.73       89.88      1.55 o 
   7   4  12       13.93       15.74      0.98 o 
   8   4  12       21.94       22.51      1.14 o 
   9   4  12       10.01        9.50      1.01 o 
 -11   5  12       12.91       10.73      0.89 o 
 -10   5  12       11.93       10.93      0.73 o 
  -9   5  12       43.18       55.14      1.29 o 
  -8   5  12        2.04        2.36      0.67 o 
  -7   5  12        4.50        4.32      0.83 o 
  -6   5  12        0.34        0.44      0.43 o 
  -5   5  12       79.83       60.95      1.19 o 
  -4   5  12      150.92      145.47      1.98 o 
  -3   5  12      116.61      106.31      2.18 o 
  -2   5  12       99.39       96.75      1.51 o 
  -1   5  12      496.51      500.42      5.26 o 
   0   5  12       73.42       81.35      1.22 o 
   1   5  12       85.51       81.74      1.72 o 
   2   5  12        2.79        3.29      0.52 o 
   3   5  12       78.83       77.24      1.40 o 
   4   5  12       55.83       50.64      1.14 o 
   5   5  12        9.89        9.84      0.78 o 
   6   5  12        1.21        0.72      0.40 o 
   7   5  12       21.27       25.89      0.92 o 
   8   5  12        8.98        6.30      1.13 o 
 -10   6  12       16.60       21.36      2.04 o 
  -9   6  12        3.37        2.78      0.73 o 
  -8   6  12       16.49       15.99      1.09 o 
  -7   6  12       39.15       36.50      1.81 o 
  -6   6  12       67.98       61.32      1.57 o 
  -5   6  12        2.21        1.57      0.56 o 
  -4   6  12       57.56       56.08      1.46 o 
  -3   6  12       35.15       37.06      1.19 o 
  -2   6  12        4.55        4.51      0.61 o 
  -1   6  12       12.61       14.97      0.92 o 
   0   6  12        0.79        0.30      0.46 o 
   1   6  12       14.07       15.88      0.96 o 
   2   6  12        2.75        2.58      1.24 o 
   3   6  12       67.86       70.62      1.78 o 
   4   6  12        0.45       -0.06      0.50 o 
   5   6  12       47.76       50.49      1.53 o 
   6   6  12       12.96       15.66      1.04 o 
   7   6  12        4.75        5.21      0.76 o 
  -7   7  12       12.79       19.02      1.59 o 
  -6   7  12        0.00        1.40      0.88 o 
  -5   7  12       19.14       20.98      1.13 o 
  -4   7  12        6.54        6.42      0.78 o 
  -3   7  12        0.85        1.75      0.67 o 
  -2   7  12        0.40        1.49      0.63 o 
  -1   7  12      104.54      114.03      2.27 o 
   0   7  12        7.68        5.90      1.02 o 
   1   7  12        1.83        1.98      0.81 o 
   2   7  12       14.72       13.68      0.96 o 
   3   7  12       22.10       21.75      1.33 o 
   4   7  12       23.13       21.16      1.16 o 
   5   7  12        8.32       10.10      0.89 o 
  -4   8  12       36.88       43.06      1.58 o 
  -3   8  12       28.80       28.81      1.42 o 
  -2   8  12        6.57        6.85      0.88 o 
  -1   8  12        0.05       -0.79      0.79 o 
   0   8  12        9.88        8.72      1.19 o 
 -13   1  13        2.11        1.23      0.55 o 
 -12   1  13       11.71       12.48      0.93 o 
 -11   1  13        1.03        1.03      0.46 o 
 -10   1  13       55.69       49.58      1.09 o 
  -9   1  13        8.66        8.11      0.82 o 
  -8   1  13       29.28       30.50      0.82 o 
  -7   1  13      165.11      156.03      1.93 o 
  -6   1  13      665.66      658.25      6.38 o 
  -5   1  13      117.58      112.88      1.96 o 
  -4   1  13       13.31       11.83      0.75 o 
  -3   1  13       11.34       14.27      0.77 o 
  -2   1  13      191.48      183.26      3.22 o 
  -1   1  13      884.27      961.18     11.73 o 
   0   1  13      354.29      361.08      4.78 o 
   1   1  13        0.21        0.72      0.40 o 
   2   1  13        6.44        9.84      0.58 o 
   3   1  13       66.55       78.36      1.26 o 
   4   1  13        6.80        7.13      0.65 o 
   5   1  13       18.05       15.13      0.86 o 
   6   1  13       13.06       12.16      0.82 o 
   7   1  13        0.47        0.39      0.46 o 
   8   1  13        5.37        5.71      0.75 o 
   9   1  13        6.02        6.44      0.74 o 
  10   1  13        0.54        0.67      0.58 o 
 -13   2  13       11.51       13.72      1.25 o 
 -12   2  13        0.08       -0.38      0.45 o 
 -11   2  13       21.99       23.63      0.77 o 
 -10   2  13       34.04       34.12      0.79 o 
  -9   2  13       15.46       15.35      0.58 o 
  -8   2  13       24.85       23.49      0.71 o 
  -7   2  13        0.02        0.09      0.32 o 
  -6   2  13       24.64       17.13      1.15 o 
  -5   2  13      111.64       93.92      1.42 o 
  -4   2  13       50.71       41.69      0.89 o 
  -3   2  13       39.81       35.20      0.81 o 
  -2   2  13      242.11      254.62      2.86 o 
  -1   2  13       31.14       30.68      0.95 o 
   0   2  13       27.68       30.83      0.78 o 
   1   2  13        7.63        7.48      0.52 o 
   2   2  13        0.22       -0.08      0.29 o 
   3   2  13       11.22       10.87      0.61 o 
   4   2  13       66.20       64.10      1.51 o 
   5   2  13       88.06       75.38      1.71 o 
   6   2  13       22.90       22.29      1.00 o 
   7   2  13        0.81        0.11      0.51 o 
   8   2  13        5.35        3.48      0.63 o 
   9   2  13        3.18        1.66      0.66 o 
  10   2  13        3.39        2.45      0.68 o 
 -12   3  13        7.58        7.01      0.67 o 
 -11   3  13       12.07       10.90      0.76 o 
 -10   3  13        7.43        5.86      0.50 o 
  -9   3  13       41.18       35.70      1.42 o 
  -8   3  13        6.24        8.30      0.57 o 
  -7   3  13       47.58       40.52      0.81 o 
  -6   3  13       42.12       52.03      1.04 o 
  -5   3  13        5.83        4.99      0.41 o 
  -4   3  13       46.52       37.41      0.86 o 
  -3   3  13        2.93        2.77      0.43 o 
  -2   3  13       94.29       92.32      1.18 o 
  -1   3  13      229.80      223.27      2.02 o 
   0   3  13       40.06       47.20      1.43 o 
   1   3  13       19.91       18.70      0.66 o 
   2   3  13       21.96       17.09      1.03 o 
   3   3  13        2.07        2.49      0.52 o 
   4   3  13       14.46       11.63      0.55 o 
   5   3  13        0.00       -0.29      0.29 o 
   6   3  13        1.74        2.00      0.46 o 
   7   3  13       12.88       11.40      0.70 o 
   8   3  13        0.97        0.53      0.48 o 
   9   3  13        1.39        1.00      0.52 o 
  10   3  13        0.22       -0.08      0.61 o 
 -12   4  13       25.50       25.77      1.08 o 
 -11   4  13        6.36        8.41      0.78 o 
 -10   4  13       59.05       62.20      1.72 o 
  -9   4  13        9.28       10.45      1.02 o 
  -8   4  13       92.70       92.22      1.91 o 
  -7   4  13        3.38        1.49      0.59 o 
  -6   4  13      192.53      147.87      3.77 o 
  -5   4  13        9.76        6.38      0.46 o 
  -4   4  13       57.61       57.89      1.44 o 
  -3   4  13        5.83        6.08      0.46 o 
  -2   4  13      423.68      395.16      4.28 o 
  -1   4  13      121.39      120.01      1.51 o 
   0   4  13        2.98        2.14      0.78 o 
   1   4  13       84.69       78.56      1.15 o 
   2   4  13        2.09        1.33      0.44 o 
   3   4  13      337.03      318.88      3.74 o 
   4   4  13       96.29       91.85      1.57 o 
   5   4  13      107.32       99.55      1.65 o 
   6   4  13       20.34       18.77      0.83 o 
   7   4  13       15.82       16.08      1.00 o 
   8   4  13        0.12        0.20      0.54 o 
   9   4  13        0.66        1.51      0.62 o 
 -11   5  13        3.67        5.55      0.72 o 
 -10   5  13       22.42       21.30      0.99 o 
  -9   5  13        1.41        1.61      0.49 o 
  -8   5  13        2.30        3.14      0.58 o 
  -7   5  13        4.28        4.57      0.50 o 
  -6   5  13      175.68      178.76      3.35 o 
  -5   5  13        2.06        0.11      0.37 o 
  -4   5  13        9.30        8.09      0.53 o 
  -3   5  13        3.77        4.05      0.46 o 
  -2   5  13      254.65      256.04      3.04 o 
  -1   5  13       26.87       28.06      0.88 o 
   0   5  13      253.11      243.00      2.73 o 
   1   5  13        0.93        0.29      0.44 o 
   2   5  13       66.85       62.10      1.23 o 
   3   5  13        1.13        2.08      0.57 o 
   4   5  13       19.42       18.38      0.82 o 
   5   5  13        0.97        1.00      0.43 o 
   6   5  13        0.99        0.08      0.41 o 
   7   5  13        0.14        0.00      0.42 o 
   8   5  13       23.73       20.81      1.54 o 
  -9   6  13        8.12        7.21      0.87 o 
  -8   6  13       19.86       20.13      1.48 o 
  -7   6  13        2.04        3.25      0.90 o 
  -6   6  13        6.74        5.58      0.71 o 
  -5   6  13       12.63       12.95      0.97 o 
  -4   6  13        2.47        1.93      0.57 o 
  -3   6  13       16.04       16.39      0.94 o 
  -2   6  13       25.11       30.61      1.14 o 
  -1   6  13        7.97        7.28      0.71 o 
   0   6  13        2.28        3.11      0.81 o 
   1   6  13       17.16       15.90      0.93 o 
   2   6  13        1.43        1.85      0.55 o 
   3   6  13      110.88      112.14      2.34 o 
   4   6  13        0.17       -0.51      0.51 o 
   5   6  13       34.65       37.82      1.40 o 
   6   6  13       21.64       21.54      1.36 o 
   7   6  13        0.00        0.56      0.81 o 
  -6   7  13       69.43       78.32      2.75 o 
  -5   7  13       66.51       79.47      1.93 o 
  -4   7  13       16.37       19.69      1.12 o 
  -3   7  13       42.94       45.21      1.45 o 
  -2   7  13      106.21      116.98      3.41 o 
  -1   7  13       32.92       36.25      1.84 o 
   0   7  13        1.06        0.23      0.73 o 
   1   7  13        0.62        0.25      0.73 o 
   2   7  13        1.68        0.65      0.54 o 
   3   7  13       23.79       22.41      1.16 o 
   4   7  13        0.55        0.93      0.75 o 
  -3   8  13        1.08        1.48      0.80 o 
  -2   8  13       31.09       34.48      1.42 o 
 -13   0  14        0.49        0.74      0.72 o 
 -12   0  14       82.15       88.83      2.24 o 
 -11   0  14      130.20      132.64      2.72 o 
 -10   0  14       51.89       48.40      1.50 o 
  -9   0  14       22.98       23.15      2.05 o 
  -8   0  14      276.17      276.74      4.32 o 
  -7   0  14     3120.84     3101.51     52.18 o 
  -6   0  14       66.38       64.68      2.13 o 
  -5   0  14      269.49      260.93      5.26 o 
  -4   0  14      418.12      392.74      7.37 o 
  -3   0  14       66.59       54.57      1.77 o 
  -2   0  14       19.69       14.62      1.06 o 
  -1   0  14        0.53        0.17      0.48 o 
   0   0  14     1347.39     1408.26     24.05 o 
   1   0  14       13.20        4.92      0.77 o 
   2   0  14      553.24      597.47     10.80 o 
   3   0  14       24.60       25.13      1.48 o 
   4   0  14       19.95       19.88      1.29 o 
   5   0  14       18.26       17.00      1.25 o 
   6   0  14      118.87      115.55      3.09 o 
   7   0  14      140.12      141.37      3.61 o 
   8   0  14       33.21       33.02      1.75 o 
   9   0  14       60.51       58.71      2.38 o 
  10   0  14       10.24       11.10      1.25 o 
 -13   1  14       31.68       36.90      1.12 o 
 -12   1  14       50.68       51.74      1.22 o 
 -11   1  14       94.53       98.59      1.61 o 
 -10   1  14      106.95       97.80      1.54 o 
  -9   1  14       21.97       22.98      0.79 o 
  -8   1  14      210.76      207.50      2.76 o 
  -7   1  14       60.66       56.18      1.22 o 
  -6   1  14     2943.83     2973.02     40.10 o 
  -5   1  14      109.90      109.14      2.00 o 
  -4   1  14       71.87       66.71      1.42 o 
  -3   1  14      156.68      157.96      2.44 o 
  -2   1  14      336.88      344.85      4.60 o 
  -1   1  14      557.69      570.71      7.24 o 
   0   1  14        1.91        2.02      0.60 o 
   1   1  14       26.91       30.48      1.70 o 
   2   1  14       91.19       91.19      1.37 o 
   3   1  14      717.56      737.38      7.49 o 
   4   1  14      232.63      245.48      2.88 o 
   5   1  14       88.18       78.47      1.68 o 
   6   1  14        0.02       -0.49      0.49 o 
   7   1  14        0.92        0.08      0.47 o 
   8   1  14       17.35       15.54      1.00 o 
   9   1  14       12.19       12.45      1.00 o 
  10   1  14        0.32        0.21      0.60 o 
 -13   2  14       45.11       48.93      1.47 o 
 -12   2  14       68.98       68.53      1.38 o 
 -11   2  14        5.06        7.12      0.58 o 
 -10   2  14        0.74        0.20      0.38 o 
  -9   2  14       29.78       28.25      0.85 o 
  -8   2  14        3.57        4.75      0.39 o 
  -7   2  14      213.95      188.66      2.40 o 
  -6   2  14       24.91       31.54      0.85 o 
  -5   2  14      201.21      192.45      2.38 o 
  -4   2  14      245.92      239.15      2.79 o 
  -3   2  14      637.36      613.37      7.75 o 
  -2   2  14      216.52      212.00      3.06 o 
  -1   2  14       90.90       79.62      1.54 o 
   0   2  14       65.52       61.77      1.10 o 
   1   2  14      327.55      342.27      3.76 o 
   2   2  14        0.14       -0.30      0.30 o 
   3   2  14        2.68        2.00      0.37 o 
   4   2  14        0.02        0.06      0.32 o 
   5   2  14        0.01       -0.21      0.34 o 
   6   2  14       46.86       46.41      1.34 o 
   7   2  14       55.75       49.60      2.02 o 
   8   2  14       41.22       43.16      1.43 o 
   9   2  14       69.25       79.96      1.98 o 
  10   2  14       17.49       21.48      1.81 o 
 -12   3  14        8.01        6.50      0.75 o 
 -11   3  14       28.62       31.57      1.19 o 
 -10   3  14      136.30      133.62      2.02 o 
  -9   3  14       41.03       41.20      1.02 o 
  -8   3  14        0.34        0.54      0.40 o 
  -7   3  14      186.50      186.60      2.41 o 
  -6   3  14      101.32       93.45      1.47 o 
  -5   3  14      105.45       95.23      1.46 o 
  -4   3  14       69.80       63.79      1.13 o 
  -3   3  14        9.78        9.56      0.51 o 
  -2   3  14      108.47      105.83      1.38 o 
  -1   3  14        0.14        0.10      0.26 o 
   0   3  14      287.29      278.79      3.16 o 
   1   3  14      897.45      906.97      8.03 o 
   2   3  14       15.85       12.97      0.62 o 
   3   3  14      462.17      470.35      4.44 o 
   4   3  14       23.24       23.59      0.74 o 
   5   3  14        3.17        2.90      0.39 o 
   6   3  14       26.50       25.47      0.96 o 
   7   3  14       74.31       75.91      1.53 o 
   8   3  14        3.27        2.96      0.57 o 
   9   3  14        0.01        0.45      0.63 o 
 -11   4  14        2.94        2.55      0.56 o 
 -10   4  14        4.46        3.03      0.59 o 
  -9   4  14        0.91        0.95      0.49 o 
  -8   4  14       48.32       42.25      1.04 o 
  -7   4  14       10.82        7.73      0.55 o 
  -6   4  14      168.14      133.10      1.91 o 
  -5   4  14       99.35       98.03      1.53 o 
  -4   4  14       30.72       39.24      0.91 o 
  -3   4  14       39.86       44.75      1.01 o 
  -2   4  14       96.15       95.04      1.46 o 
  -1   4  14       68.44       66.21      1.14 o 
   0   4  14      218.49      213.58      2.30 o 
   1   4  14      434.27      431.58      5.55 o 
   2   4  14       80.52       76.46      1.37 o 
   3   4  14       73.80       72.79      1.83 o 
   4   4  14       17.25       17.72      0.84 o 
   5   4  14        0.04       -0.43      0.43 o 
   6   4  14       18.35       17.89      0.81 o 
   7   4  14        0.06       -0.49      0.49 o 
   8   4  14       21.15       24.37      1.21 o 
   9   4  14       39.80       42.78      2.09 o 
 -10   5  14       41.20       43.77      1.44 o 
  -9   5  14       17.64       18.14      1.01 o 
  -8   5  14       13.60       14.54      0.90 o 
  -7   5  14        0.41       -0.37      0.37 o 
  -6   5  14       63.28       64.05      1.26 o 
  -5   5  14       35.46       35.32      0.94 o 
  -4   5  14        5.56        4.71      0.47 o 
  -3   5  14      131.87      126.63      1.83 o 
  -2   5  14       88.71       76.85      1.35 o 
  -1   5  14       60.25       62.56      1.65 o 
   0   5  14        6.71        7.31      0.46 o 
   1   5  14       16.78       15.43      0.74 o 
   2   5  14       68.44       64.47      1.28 o 
   3   5  14      232.59      241.25      5.12 o 
   4   5  14       13.20       12.33      1.07 o 
   5   5  14        4.36        4.74      0.53 o 
   6   5  14        1.22        0.89      0.45 o 
   7   5  14        0.81        0.28      0.58 o 
  -9   6  14        4.77        3.42      1.27 o 
  -8   6  14        3.59        3.55      0.92 o 
  -7   6  14       53.20       50.83      2.13 o 
  -6   6  14        3.91        3.23      0.65 o 
  -5   6  14       11.30       12.41      0.88 o 
  -4   6  14       33.59       32.99      1.29 o 
  -3   6  14       73.02       70.62      1.67 o 
  -2   6  14        1.89        1.95      0.59 o 
  -1   6  14        1.77        0.79      0.53 o 
   0   6  14       49.08       45.80      1.94 o 
   1   6  14        0.73        0.41      0.55 o 
   2   6  14        2.11        1.42      0.90 o 
   3   6  14       22.18       18.64      1.07 o 
   4   6  14        0.03       -0.43      0.52 o 
   5   6  14        5.92        8.31      0.81 o 
   6   6  14       13.97       19.44      1.16 o 
  -6   7  14       14.00       13.87      1.50 o 
  -5   7  14        4.27        8.56      0.88 o 
  -4   7  14       32.33       44.73      1.49 o 
  -3   7  14       15.47       16.02      1.27 o 
  -2   7  14        9.03       10.06      0.92 o 
  -1   7  14       12.08       12.01      1.27 o 
   0   7  14        0.07        0.06      0.77 o 
   1   7  14        1.68        1.46      0.81 o 
   2   7  14       29.75       30.71      1.29 o 
   3   7  14        0.43       -0.55      0.55 o 
   4   7  14        2.31        0.75      0.88 o 
 -13   1  15        0.68        1.19      0.91 o 
 -12   1  15        0.04       -0.45      0.45 o 
 -11   1  15       22.15       22.20      0.98 o 
 -10   1  15       28.96       26.64      1.29 o 
  -9   1  15       10.31        9.74      0.77 o 
  -8   1  15      213.98      207.62      2.66 o 
  -7   1  15        1.51       -0.03      0.71 o 
  -6   1  15      183.19      172.03      2.82 o 
  -5   1  15      130.56      122.31      2.23 o 
  -4   1  15      844.71      854.45     10.62 o 
  -3   1  15        6.41        6.36      0.55 o 
  -2   1  15       23.32       23.93      0.97 o 
  -1   1  15       82.43       76.34      1.54 o 
   0   1  15       50.97       48.75      1.24 o 
   1   1  15        5.53        6.21      0.58 o 
   2   1  15      210.24      214.84      2.58 o 
   3   1  15        4.72        5.12      0.44 o 
   4   1  15        5.25        4.97      0.44 o 
   5   1  15       34.96       33.39      1.43 o 
   6   1  15        4.59        4.72      0.61 o 
   7   1  15        6.12        7.08      1.69 o 
   8   1  15        0.28       -0.14      0.55 o 
   9   1  15        2.33        3.57      0.70 o 
 -12   2  15        0.49        1.54      0.63 o 
 -11   2  15       13.32       13.91      0.94 o 
 -10   2  15        2.56        1.87      0.55 o 
  -9   2  15        6.66        6.80      0.53 o 
  -8   2  15        0.90        1.18      0.38 o 
  -7   2  15        6.57        8.66      0.74 o 
  -6   2  15       72.14       73.20      1.67 o 
  -5   2  15      119.91      110.35      2.01 o 
  -4   2  15        0.01        0.60      0.42 o 
  -3   2  15       27.81       30.16      1.01 o 
  -2   2  15      224.47      211.70      3.10 o 
  -1   2  15       33.13       29.20      1.01 o 
   0   2  15        5.18        7.01      0.46 o 
   1   2  15       30.09       30.30      0.87 o 
   2   2  15       15.18       10.33      0.74 o 
   3   2  15        1.70        0.81      0.35 o 
   4   2  15       27.43       22.74      0.78 o 
   5   2  15       24.11       24.14      1.05 o 
   6   2  15        5.29        5.59      0.67 o 
   7   2  15        5.28        6.54      0.72 o 
   8   2  15        4.71        2.50      0.68 o 
   9   2  15        2.50        1.20      0.68 o 
 -12   3  15        7.85        9.67      0.84 o 
 -11   3  15       41.86       42.34      1.38 o 
 -10   3  15       19.30       20.77      1.01 o 
  -9   3  15        0.00        0.33      0.50 o 
  -8   3  15       83.65       79.41      1.75 o 
  -7   3  15       85.27       67.93      1.59 o 
  -6   3  15       25.04       18.48      0.97 o 
  -5   3  15        8.67       10.56      0.77 o 
  -4   3  15        1.08        0.11      0.39 o 
  -3   3  15       21.62       25.94      1.51 o 
  -2   3  15       74.40       83.02      1.14 o 
  -1   3  15      209.73      211.81      2.55 o 
   0   3  15      252.33      235.84      2.79 o 
   1   3  15       17.04       20.50      2.02 o 
   2   3  15        6.71        6.17      0.43 o 
   3   3  15       33.63       34.55      0.84 o 
   4   3  15        1.15        1.46      0.38 o 
   5   3  15       35.13       32.18      1.17 o 
   6   3  15       68.63       66.92      1.43 o 
   7   3  15        5.68        3.34      0.90 o 
   8   3  15        3.27        4.02      0.74 o 
   9   3  15        6.57        7.72      1.20 o 
 -11   4  15       67.58       79.71      1.93 o 
 -10   4  15        5.45        5.77      0.70 o 
  -9   4  15       13.30       12.09      0.90 o 
  -8   4  15        0.32        0.17      0.38 o 
  -7   4  15        0.01       -0.20      0.37 o 
  -6   4  15      101.85      102.28      3.70 o 
  -5   4  15       29.42       34.11      1.01 o 
  -4   4  15        2.89        0.17      0.42 o 
  -3   4  15        5.74        3.92      0.43 o 
  -2   4  15       10.52        8.51      1.00 o 
  -1   4  15       22.58       17.63      0.66 o 
   0   4  15      428.58      436.38      4.76 o 
   1   4  15       64.33       67.40      2.03 o 
   2   4  15        6.20        4.95      0.50 o 
   3   4  15      177.72      180.80      2.45 o 
   4   4  15       49.97       48.39      1.17 o 
   5   4  15        2.16        1.30      0.45 o 
   6   4  15       11.76       10.75      0.87 o 
   7   4  15        0.43       -0.09      0.52 o 
   8   4  15        6.43        8.42      0.82 o 
 -10   5  15       17.84       18.05      1.07 o 
  -9   5  15        1.98        1.69      0.58 o 
  -8   5  15        5.16        5.23      0.67 o 
  -7   5  15        1.33        1.40      0.45 o 
  -6   5  15        0.24        0.91      0.42 o 
  -5   5  15        8.37        7.82      0.55 o 
  -4   5  15        5.25        3.97      0.50 o 
  -3   5  15       75.79       71.42      1.31 o 
  -2   5  15       23.29       27.84      0.86 o 
  -1   5  15       87.32       88.31      1.48 o 
   0   5  15       63.83       70.53      1.83 o 
   1   5  15       27.32       29.72      0.94 o 
   2   5  15        9.01        6.21      0.71 o 
   3   5  15        7.87        6.06      1.16 o 
   4   5  15        0.79       -0.08      0.42 o 
   5   5  15        5.99        4.14      0.53 o 
   6   5  15       14.08       13.88      0.80 o 
   7   5  15        2.58        2.13      0.90 o 
  -9   6  15        5.34        4.59      1.36 o 
  -8   6  15       41.70       47.51      2.11 o 
  -7   6  15        8.31        9.30      1.13 o 
  -6   6  15        4.14        4.05      0.69 o 
  -5   6  15        5.70        5.03      0.68 o 
  -4   6  15        0.63        0.43      0.52 o 
  -3   6  15        1.94        3.55      1.25 o 
  -2   6  15        5.21        4.86      0.70 o 
  -1   6  15       31.04       31.99      1.22 o 
   0   6  15       23.71       25.88      1.56 o 
   1   6  15        3.56        5.14      0.66 o 
   2   6  15        0.00        0.01      0.51 o 
   3   6  15       16.49       16.51      1.06 o 
   4   6  15       32.53       33.40      1.61 o 
   5   6  15        3.40        2.18      0.64 o 
  -6   7  15        4.49        4.05      1.17 o 
  -5   7  15       37.62       41.75      1.50 o 
  -4   7  15       50.22       63.75      1.75 o 
  -3   7  15       32.67       36.53      1.55 o 
  -2   7  15       19.56       20.47      1.64 o 
  -1   7  15       26.14       29.64      1.71 o 
   0   7  15        7.83        7.95      1.13 o 
   1   7  15       22.59       22.09      1.59 o 
   2   7  15        2.48        1.93      0.61 o 
   3   7  15        0.86        0.33      0.81 o 
 -12   0  16      138.52      152.97      4.13 o 
 -11   0  16      276.10      289.92      6.34 o 
 -10   0  16       28.59       25.49      1.56 o 
  -9   0  16       11.26       10.83      0.82 o 
  -8   0  16      128.43      131.67      3.38 o 
  -7   0  16      608.07      605.67     11.19 o 
  -6   0  16        8.32        3.32      0.96 o 
  -5   0  16      597.72      629.54     11.47 o 
  -4   0  16      249.51      272.84      5.53 o 
  -3   0  16      121.72      110.92      2.82 o 
  -2   0  16       60.48       54.63      1.88 o 
  -1   0  16     2413.60     2489.14     41.95 o 
   0   0  16     1516.32     1480.25     25.37 o 
   1   0  16      150.93      165.15      3.78 o 
   2   0  16       25.84       20.50      1.31 o 
   3   0  16       37.28       43.57      1.15 o 
   4   0  16        0.05       -0.08      0.63 o 
   5   0  16      306.25      291.80      6.05 o 
   6   0  16        1.82        1.19      0.73 o 
   7   0  16       12.65       16.60      1.40 o 
   8   0  16       15.49       14.62      1.40 o 
   9   0  16        3.98        4.94      1.08 o 
 -12   1  16        4.43        6.09      0.77 o 
 -11   1  16       24.53       22.56      1.13 o 
 -10   1  16        2.35        3.09      0.71 o 
  -9   1  16       82.09       77.35      1.42 o 
  -8   1  16       34.19       34.19      1.16 o 
  -7   1  16      382.14      363.55      5.30 o 
  -6   1  16      276.80      281.06      4.08 o 
  -5   1  16     1410.01     1369.69     16.70 o 
  -4   1  16      369.59      347.95      4.80 o 
  -3   1  16      737.67      735.88     14.74 o 
  -2   1  16      212.34      201.32      3.04 o 
  -1   1  16        2.26        2.74      0.50 o 
   0   1  16        0.28        0.77      0.86 o 
   1   1  16      136.89      142.11      3.17 o 
   2   1  16       65.79       64.70      1.18 o 
   3   1  16       72.80       72.10      1.26 o 
   4   1  16        4.45        2.81      0.53 o 
   5   1  16       13.32       14.17      0.91 o 
   6   1  16       23.23       23.31      1.14 o 
   7   1  16       58.65       64.38      1.67 o 
   8   1  16       54.47       58.48      2.09 o 
   9   1  16       31.34       28.67      1.91 o 
 -12   2  16        0.89        0.60      0.60 o 
 -11   2  16       33.54       36.61      1.32 o 
 -10   2  16       32.78       30.82      2.18 o 
  -9   2  16      202.96      190.09      5.07 o 
  -8   2  16       87.48       87.53      1.85 o 
  -7   2  16       10.55        7.63      0.64 o 
  -6   2  16       88.74       75.68      1.64 o 
  -5   2  16      177.74      170.06      2.72 o 
  -4   2  16       12.20       15.23      0.89 o 
  -3   2  16       31.21       32.03      1.45 o 
  -2   2  16        0.50        0.12      0.41 o 
  -1   2  16      189.70      202.51      3.05 o 
   0   2  16      497.93      486.90      5.18 o 
   1   2  16      496.74      518.88      5.50 o 
   2   2  16       60.13       53.09      1.11 o 
   3   2  16       21.35       19.93      0.76 o 
   4   2  16       37.71       38.21      0.96 o 
   5   2  16       40.40       43.59      1.33 o 
   6   2  16        9.03        8.58      0.77 o 
   7   2  16       12.28       13.09      1.03 o 
   8   2  16       12.49       15.21      1.13 o 
   9   2  16        5.72        6.91      0.87 o 
 -11   3  16        0.02        0.40      0.53 o 
 -10   3  16       23.25       26.32      1.13 o 
  -9   3  16       56.58       51.42      1.44 o 
  -8   3  16        9.51       14.05      0.89 o 
  -7   3  16      376.17      354.48      5.02 o 
  -6   3  16      215.18      200.23      4.13 o 
  -5   3  16      172.48      149.54      2.53 o 
  -4   3  16      114.40      109.08      2.00 o 
  -3   3  16       23.57       28.65      0.80 o 
  -2   3  16       13.38       10.12      0.75 o 
  -1   3  16        0.19        0.72      0.43 o 
   0   3  16       29.19       27.70      1.02 o 
   1   3  16       11.82       15.60      0.73 o 
   2   3  16      113.19      111.53      3.05 o 
   3   3  16        5.73        7.39      0.54 o 
   4   3  16      394.66      401.74      4.49 o 
   5   3  16        1.89        2.86      0.53 o 
   6   3  16      159.28      177.04      3.07 o 
   7   3  16       37.85       38.96      2.00 o 
   8   3  16        0.04       -0.75      0.75 o 
 -11   4  16       14.67       14.85      1.02 o 
 -10   4  16       29.62       32.09      1.28 o 
  -9   4  16       89.68       85.78      1.95 o 
  -8   4  16        1.99        0.61      0.42 o 
  -7   4  16        0.09        0.25      0.40 o 
  -6   4  16        4.75        5.80      0.50 o 
  -5   4  16       24.78       28.66      0.87 o 
  -4   4  16        1.55        0.13      0.36 o 
  -3   4  16       68.39       59.77      1.16 o 
  -2   4  16      209.72      188.95      2.42 o 
  -1   4  16       98.28       97.76      1.93 o 
   0   4  16        5.90        8.81      0.78 o 
   1   4  16      109.23      104.75      1.68 o 
   2   4  16        3.39        2.90      0.47 o 
   3   4  16       21.40       22.33      0.88 o 
   4   4  16      107.66      109.86      1.82 o 
   5   4  16       40.58       38.69      1.10 o 
   6   4  16       20.72       21.88      1.18 o 
   7   4  16       11.37       11.13      0.88 o 
   8   4  16        7.06        9.28      1.21 o 
 -10   5  16        0.05       -0.79      0.79 o 
  -9   5  16        1.43       -0.05      0.77 o 
  -8   5  16       33.69       40.79      1.33 o 
  -7   5  16       33.49       33.42      1.00 o 
  -6   5  16      110.80      108.93      2.44 o 
  -5   5  16       47.57       46.38      1.09 o 
  -4   5  16        1.56       -0.20      0.36 o 
  -3   5  16        0.24        0.49      0.38 o 
  -2   5  16       45.90       43.95      1.05 o 
  -1   5  16       15.08       15.48      0.75 o 
   0   5  16       57.68       54.73      2.63 o 
   1   5  16        6.42        4.71      0.51 o 
   2   5  16       18.38       20.41      0.86 o 
   3   5  16       49.95       54.89      1.71 o 
   4   5  16       17.95       20.80      0.91 o 
   5   5  16        3.05        3.20      0.86 o 
   6   5  16        9.51        9.84      0.67 o 
  -7   6  16        6.94        6.00      1.50 o 
  -6   6  16        3.09        2.22      0.65 o 
  -5   6  16        4.43        3.03      0.64 o 
  -4   6  16       30.51       28.57      2.02 o 
  -3   6  16       36.88       38.54      1.33 o 
  -2   6  16        6.80        6.65      0.76 o 
  -1   6  16       31.39       31.35      1.73 o 
   0   6  16       21.52       24.24      1.56 o 
   1   6  16       39.87       43.74      1.96 o 
   2   6  16        0.00       -0.11      1.25 o 
   3   6  16        3.40        1.71      0.64 o 
   4   6  16        6.24        8.59      1.45 o 
   5   6  16        1.96        1.21      0.62 o 
  -5   7  16        0.00       -0.10      0.64 o 
  -4   7  16        0.10        1.25      0.86 o 
  -3   7  16       54.48       64.35      1.80 o 
  -2   7  16       21.31       21.34      1.61 o 
  -1   7  16        0.02        0.52      0.83 o 
   0   7  16       31.42       39.52      1.96 o 
   1   7  16        0.59       -0.19      0.79 o 
 -12   1  17        0.55        1.56      0.68 o 
 -11   1  17        1.28        1.97      1.19 o 
 -10   1  17       48.43       50.23      2.62 o 
  -9   1  17      152.44      149.86      2.68 o 
  -8   1  17        0.22       -0.21      0.48 o 
  -7   1  17       24.91       24.42      1.05 o 
  -6   1  17      337.44      317.95      4.54 o 
  -5   1  17       25.86       28.45      1.50 o 
  -4   1  17       15.40       13.96      1.11 o 
  -3   1  17      645.51      652.08      8.34 o 
  -2   1  17       51.79       44.15      1.28 o 
  -1   1  17       56.08       51.37      1.38 o 
   0   1  17       81.71       77.41      1.64 o 
   1   1  17       32.48       32.33      1.08 o 
   2   1  17       12.03       10.03      0.91 o 
   3   1  17        6.95        7.01      0.50 o 
   4   1  17       13.15       12.49      0.88 o 
   5   1  17       18.21       17.87      0.98 o 
   6   1  17        2.19        2.52      0.60 o 
   7   1  17        0.00        0.88      0.57 o 
   8   1  17        2.39        2.43      0.65 o 
   9   1  17        0.48        0.48      0.96 o 
 -12   2  17        0.07       -0.50      0.79 o 
 -11   2  17        4.47        3.54      0.83 o 
 -10   2  17       60.63       59.69      1.64 o 
  -9   2  17        8.95        7.21      0.75 o 
  -8   2  17       57.90       53.01      1.47 o 
  -7   2  17        3.55        2.82      0.56 o 
  -6   2  17      100.59       94.85      1.91 o 
  -5   2  17       41.70       37.15      1.20 o 
  -4   2  17       42.84       28.00      1.19 o 
  -3   2  17       78.46       70.80      1.56 o 
  -2   2  17       67.35       56.75      1.41 o 
  -1   2  17        9.99        9.22      0.66 o 
   0   2  17      139.42      138.40      1.91 o 
   1   2  17        4.96        6.64      0.64 o 
   2   2  17       21.43       16.93      0.78 o 
   3   2  17       30.12       29.70      0.88 o 
   4   2  17        3.58        4.63      0.48 o 
   5   2  17       50.61       48.83      1.45 o 
   6   2  17        0.58        0.19      0.57 o 
   7   2  17       18.37       18.62      1.16 o 
   8   2  17        2.06        1.26      0.75 o 
 -11   3  17       23.22       23.25      1.71 o 
 -10   3  17       66.12       80.46      2.79 o 
  -9   3  17        1.84        2.65      0.58 o 
  -8   3  17        3.72        2.91      0.80 o 
  -7   3  17        7.84        7.11      0.68 o 
  -6   3  17        6.61        4.21      0.63 o 
  -5   3  17      129.19      108.66      2.08 o 
  -4   3  17        2.73        3.57      0.91 o 
  -3   3  17       12.21        8.62      0.69 o 
  -2   3  17       78.20       69.65      1.53 o 
  -1   3  17       16.82       13.84      0.86 o 
   0   3  17        0.69        1.39      0.49 o 
   1   3  17       88.61       78.98      1.70 o 
   2   3  17        8.14        8.70      0.72 o 
   3   3  17       89.20       98.96      1.98 o 
   4   3  17       60.50       60.29      1.58 o 
   5   3  17       39.51       38.67      2.00 o 
   6   3  17        6.08        4.65      1.04 o 
   7   3  17        0.55        0.10      0.83 o 
   8   3  17        0.32        0.50      0.88 o 
 -11   4  17        0.08       -0.02      0.88 o 
 -10   4  17       10.24        8.14      0.83 o 
  -9   4  17        3.06        3.97      0.65 o 
  -8   4  17        0.00        0.20      0.42 o 
  -7   4  17        8.15        8.53      0.58 o 
  -6   4  17        4.73        5.74      0.51 o 
  -5   4  17       69.32       67.34      1.29 o 
  -4   4  17        8.08        5.66      0.50 o 
  -3   4  17      132.26      116.97      1.76 o 
  -2   4  17       62.04       57.02      1.17 o 
  -1   4  17        0.54        1.32      0.42 o 
   0   4  17      108.45      101.93      1.99 o 
   1   4  17        0.01        0.99      0.50 o 
   2   4  17        3.01        4.33      0.63 o 
   3   4  17       12.14       13.03      0.79 o 
   4   4  17       27.57       27.49      0.99 o 
   5   4  17        0.74        0.31      0.44 o 
   6   4  17        1.48        0.60      0.81 o 
   7   4  17        0.41       -0.83      0.83 o 
  -9   5  17       29.68       30.93      1.29 o 
  -8   5  17       14.50       18.01      1.44 o 
  -7   5  17       20.99       23.70      0.93 o 
  -6   5  17        0.78        0.72      0.43 o 
  -5   5  17        0.03        0.32      0.52 o 
  -4   5  17       21.80       19.56      0.79 o 
  -3   5  17       21.36       20.23      0.79 o 
  -2   5  17       22.25       21.72      0.84 o 
  -1   5  17       28.53       29.53      0.93 o 
   0   5  17        4.02        5.02      0.63 o 
   1   5  17        7.72        6.43      0.56 o 
   2   5  17        6.89        7.32      0.58 o 
   3   5  17       13.41       17.37      0.88 o 
   4   5  17       30.04       29.82      1.77 o 
   5   5  17       22.81       25.22      1.42 o 
   6   5  17       27.90       31.08      1.90 o 
  -7   6  17        0.47       -0.11      0.58 o 
  -6   6  17        1.49        1.80      0.64 o 
  -5   6  17       48.81       52.55      1.52 o 
  -4   6  17       44.68       52.00      1.51 o 
  -3   6  17       42.08       47.20      1.48 o 
  -2   6  17        1.45        1.37      0.63 o 
  -1   6  17        3.43        2.38      0.92 o 
   0   6  17       16.43       17.06      1.46 o 
   1   6  17       14.73       13.72      1.40 o 
   2   6  17        6.03        7.42      0.76 o 
   3   6  17        2.05        2.53      0.65 o 
   4   6  17       40.71       43.38      1.73 o 
  -4   7  17        0.28        0.41      0.68 o 
  -3   7  17       20.69       23.14      1.26 o 
  -2   7  17        7.36        7.17      1.19 o 
 -12   0  18       19.58       19.58      1.10 o 
 -11   0  18      129.88      136.57      3.73 o 
 -10   0  18        0.06       -0.29      0.69 o 
  -9   0  18       84.08       93.15      2.82 o 
  -8   0  18       92.48       86.21      2.65 o 
  -7   0  18      372.18      385.06      7.64 o 
  -6   0  18       34.46       33.29      1.67 o 
  -5   0  18     1727.76     1735.75     29.76 o 
  -4   0  18      114.30      108.95      2.98 o 
  -3   0  18      209.55      212.86      4.63 o 
  -2   0  18      123.94      120.93      3.07 o 
  -1   0  18        5.35        5.61      0.83 o 
   0   0  18       20.20       21.98      1.42 o 
   1   0  18        0.55       -0.44      0.63 o 
   2   0  18       64.68       68.48      2.25 o 
   3   0  18      549.59      525.24      9.92 o 
   4   0  18       75.93       74.44      2.44 o 
   5   0  18       49.91       56.61      2.15 o 
   6   0  18        1.19        2.59      0.83 o 
   7   0  18       11.56        9.16      1.17 o 
   8   0  18       14.02       15.22      1.52 o 
 -12   1  18        6.53        6.78      0.76 o 
 -11   1  18      103.96      109.66      2.30 o 
 -10   1  18        0.01        0.05      0.51 o 
  -9   1  18        7.49        7.17      0.71 o 
  -8   1  18       55.93       50.82      1.45 o 
  -7   1  18       25.44       22.83      1.03 o 
  -6   1  18      146.86      132.40      2.37 o 
  -5   1  18      852.28      876.44     11.05 o 
  -4   1  18       10.65       10.74      0.77 o 
  -3   1  18       82.84       76.96      1.68 o 
  -2   1  18      133.50      127.64      3.62 o 
  -1   1  18       68.19       69.10      1.56 o 
   0   1  18       48.94       46.15      1.30 o 
   1   1  18      389.50      392.92      9.38 o 
   2   1  18       92.59       85.97      1.44 o 
   3   1  18       21.51       26.58      0.87 o 
   4   1  18       26.96       26.88      1.11 o 
   5   1  18        9.69       10.68      0.83 o 
   6   1  18       27.97       30.76      1.24 o 
   7   1  18        5.44        6.93      1.17 o 
   8   1  18       45.94       53.13      1.67 o 
 -12   2  18       30.07       31.39      1.96 o 
 -11   2  18       15.44       11.58      0.91 o 
 -10   2  18      207.87      208.82      3.50 o 
  -9   2  18      103.52      101.01      2.16 o 
  -8   2  18        2.43        1.65      0.60 o 
  -7   2  18        2.39        3.40      0.61 o 
  -6   2  18        0.27        0.28      0.49 o 
  -5   2  18      373.37      347.77     11.78 o 
  -4   2  18      166.91      159.37      2.66 o 
  -3   2  18      129.54      113.33      5.74 o 
  -2   2  18      303.36      277.45     15.31 o 
  -1   2  18        6.89        2.60      0.55 o 
   0   2  18      389.69      372.68      4.17 o 
   1   2  18      116.27      106.84      1.66 o 
   2   2  18       42.82       45.95      1.08 o 
   3   2  18        9.11       12.25      0.71 o 
   4   2  18       50.90       54.18      1.51 o 
   5   2  18       22.34       25.60      1.19 o 
   6   2  18       10.96       11.52      0.89 o 
   7   2  18        1.02        1.53      0.67 o 
   8   2  18        9.53        8.66      1.40 o 
 -11   3  18       34.11       40.82      2.11 o 
 -10   3  18       71.47       82.99      2.86 o 
  -9   3  18        3.97        5.74      1.04 o 
  -8   3  18        3.18        1.79      0.83 o 
  -7   3  18        2.44        2.27      0.79 o 
  -6   3  18      154.56      133.39      3.48 o 
  -5   3  18       20.55       18.60      1.38 o 
  -4   3  18      213.57      212.77      4.76 o 
  -3   3  18       29.14       27.51      1.05 o 
  -2   3  18       26.32       22.97      0.97 o 
  -1   3  18      111.84      109.36      2.08 o 
   0   3  18       84.44       89.24      1.83 o 
   1   3  18       59.79       65.32      1.56 o 
   2   3  18       18.15       17.71      0.98 o 
   3   3  18        0.08        0.79      0.52 o 
   4   3  18      204.31      214.24      3.40 o 
   5   3  18        1.81        1.13      0.88 o 
   7   3  18       16.06       15.20      1.63 o 
 -10   4  18       14.41       13.05      0.96 o 
  -9   4  18       58.45       56.06      1.61 o 
  -8   4  18        8.45        7.94      0.62 o 
  -7   4  18        5.81        5.87      0.55 o 
  -6   4  18       69.37       66.29      1.70 o 
  -5   4  18        2.97        4.55      0.52 o 
  -4   4  18       38.56       34.42      0.94 o 
  -3   4  18        0.44        0.20      0.38 o 
  -2   4  18       55.72       52.46      2.23 o 
  -1   4  18        2.87        2.51      0.55 o 
   0   4  18       37.06       37.23      1.21 o 
   1   4  18      103.88      101.81      2.04 o 
   2   4  18       91.70       92.29      1.97 o 
   3   4  18        0.20        0.19      0.67 o 
   4   4  18       53.56       56.96      1.58 o 
   5   4  18        1.39        1.30      0.58 o 
   6   4  18        0.30        0.31      0.81 o 
  -9   5  18        2.81        3.36      1.04 o 
  -8   5  18        7.39        7.08      0.65 o 
  -7   5  18       18.57       17.23      0.85 o 
  -6   5  18        1.74       -0.39      0.39 o 
  -5   5  18       40.50       40.11      1.06 o 
  -4   5  18        3.52        2.75      0.47 o 
  -3   5  18       77.09       81.79      1.49 o 
  -2   5  18       81.95       87.70      1.56 o 
  -1   5  18       42.65       40.16      1.78 o 
   0   5  18       19.64       19.15      0.99 o 
   1   5  18        0.68        0.11      0.52 o 
   2   5  18        2.89        2.47      0.49 o 
   3   5  18        0.97        0.30      0.45 o 
   4   5  18        0.08        0.12      0.45 o 
   5   5  18        0.05       -0.11      0.45 o 
  -7   6  18        5.10        6.09      1.25 o 
  -6   6  18        3.15        2.79      0.68 o 
  -5   6  18       41.95       43.07      1.42 o 
  -4   6  18        4.28        2.86      0.68 o 
  -3   6  18       33.83       37.01      1.38 o 
  -2   6  18        1.22        2.51      0.67 o 
  -1   6  18       19.58       19.02      1.52 o 
   0   6  18        5.32        5.38      1.06 o 
   1   6  18        0.21        0.21      0.81 o 
   2   6  18        1.86        0.87      0.60 o 
   3   6  18        2.18        1.06      0.62 o 
 -12   1  19        0.02       -0.44      0.79 o 
 -11   1  19       18.36       17.49      1.11 o 
 -10   1  19        1.13        0.29      0.57 o 
  -9   1  19        1.83        0.54      0.54 o 
  -8   1  19        3.01        1.13      0.56 o 
  -7   1  19        9.50        8.65      0.73 o 
  -6   1  19       51.44       49.73      1.39 o 
  -5   1  19       33.11       31.91      1.19 o 
  -4   1  19       56.62       57.51      1.50 o 
  -3   1  19       34.05       30.09      1.15 o 
  -2   1  19        0.40       -0.49      0.49 o 
  -1   1  19       95.73       97.96      1.94 o 
   0   1  19       14.37       14.82      0.95 o 
   1   1  19       19.38       27.20      1.14 o 
   2   1  19       23.75       22.48      1.44 o 
   3   1  19        0.01       -0.37      0.37 o 
   4   1  19        1.40        2.96      0.60 o 
   5   1  19       16.15       15.88      1.00 o 
   6   1  19       13.16       11.81      0.94 o 
   7   1  19        0.53        0.32      0.61 o 
 -11   2  19       39.25       43.85      1.53 o 
 -10   2  19        1.93        5.31      0.77 o 
  -9   2  19       38.77       40.72      1.45 o 
  -8   2  19      100.12      100.90      2.15 o 
  -7   2  19        0.14       -0.12      0.65 o 
  -6   2  19        9.63        7.67      0.72 o 
  -5   2  19       82.36       80.14      1.79 o 
  -4   2  19      200.98      196.18      3.51 o 
  -3   2  19      130.54      117.43      2.20 o 
  -2   2  19      118.38      118.66      2.21 o 
  -1   2  19       35.20       31.96      1.17 o 
   0   2  19       55.14       64.38      1.28 o 
   1   2  19       17.81       17.74      0.81 o 
   2   2  19        0.00       -0.39      0.39 o 
   3   2  19       14.49       15.05      0.76 o 
   4   2  19        0.64        1.23      0.59 o 
   5   2  19       14.33       16.16      1.10 o 
   6   2  19        1.54        0.42      0.64 o 
   7   2  19       21.50       21.56      1.27 o 
 -10   3  19       35.95       41.59      2.11 o 
  -9   3  19        0.09       -0.73      0.83 o 
  -8   3  19       26.03       24.55      1.59 o 
  -7   3  19       39.95       37.17      1.81 o 
  -6   3  19        0.54        0.73      0.75 o 
  -5   3  19        1.39        0.31      0.73 o 
  -4   3  19        1.18        0.29      0.71 o 
  -3   3  19        0.12       -0.06      0.46 o 
  -2   3  19        6.01        7.05      0.66 o 
  -1   3  19       78.10       72.65      1.67 o 
   0   3  19        5.99        3.28      0.58 o 
   1   3  19        0.99       -0.11      0.49 o 
   2   3  19       10.56       10.27      0.77 o 
   3   3  19       45.80       41.14      1.31 o 
   4   3  19        1.00        1.79      0.83 o 
   6   3  19       19.83       23.57      1.77 o 
 -10   4  19        8.90        7.26      1.19 o 
  -9   4  19       12.79       16.85      1.01 o 
  -8   4  19        2.61        2.70      0.53 o 
  -7   4  19        9.24        7.05      0.58 o 
  -6   4  19        8.81        7.22      0.63 o 
  -5   4  19        1.98        2.29      0.46 o 
  -4   4  19        1.98        2.06      0.44 o 
  -3   4  19        2.94        4.27      0.58 o 
  -2   4  19       30.71       33.67      1.16 o 
  -1   4  19        7.32        6.86      0.68 o 
   0   4  19       52.76       51.14      2.47 o 
   1   4  19       45.94       46.07      1.79 o 
   2   4  19       22.48       22.64      1.60 o 
   3   4  19       12.66       14.26      0.99 o 
   4   4  19        0.01        0.04      0.55 o 
   5   4  19        1.03        1.67      0.88 o 
   6   4  19       12.89       10.18      1.27 o 
  -8   5  19        4.78        4.27      1.14 o 
  -7   5  19        0.48        0.26      0.56 o 
  -6   5  19        5.04        4.37      0.55 o 
  -5   5  19        5.78        6.07      0.58 o 
  -4   5  19        2.16        3.47      0.51 o 
  -3   5  19       41.98       44.19      1.41 o 
  -2   5  19        1.21        0.90      0.48 o 
  -1   5  19       28.16       25.39      1.09 o 
   0   5  19        0.00       -0.50      0.50 o 
   1   5  19        5.20        5.13      0.94 o 
   2   5  19        0.71        0.38      0.57 o 
   3   5  19        7.65        7.41      0.80 o 
   4   5  19       12.04       14.70      1.05 o 
  -6   6  19        2.91        5.19      1.15 o 
  -5   6  19        6.45        7.07      0.80 o 
  -4   6  19       17.65       23.39      1.17 o 
  -3   6  19        0.07        0.51      0.64 o 
  -2   6  19        5.18        5.44      1.08 o 
  -1   6  19       18.84       18.02      1.56 o 
   0   6  19       55.57       63.39      2.50 o 
   1   6  19        9.61       13.91      1.46 o 
 -11   0  20       46.38       46.12      2.17 o 
 -10   0  20        0.24       -0.25      0.77 o 
  -9   0  20        1.29        0.75      0.77 o 
  -8   0  20      326.20      331.81      6.93 o 
  -7   0  20        5.27        2.59      0.86 o 
  -6   0  20       81.53       88.48      2.71 o 
  -5   0  20      191.64      193.65      4.46 o 
  -4   0  20      417.18      426.38      8.29 o 
  -3   0  20        2.00        0.35      0.75 o 
  -2   0  20      179.03      199.22      4.51 o 
  -1   0  20       21.16       17.64      1.38 o 
   0   0  20      116.43       97.98      2.80 o 
   1   0  20       55.68       47.31      1.92 o 
   2   0  20        2.56        2.46      0.83 o 
   3   0  20        2.00        2.50      0.83 o 
   4   0  20        4.20        6.86      0.98 o 
   5   0  20        0.02        0.33      0.75 o 
   6   0  20       58.36       57.73      2.36 o 
   7   0  20        0.64        0.21      0.90 o 
 -11   1  20       39.44       42.59      1.50 o 
 -10   1  20       42.83       41.56      1.44 o 
  -9   1  20        1.98        1.91      0.60 o 
  -8   1  20       44.64       46.63      1.70 o 
  -7   1  20        1.59        1.52      0.55 o 
  -6   1  20       31.27       27.40      1.53 o 
  -5   1  20       11.73        8.81      0.72 o 
  -4   1  20       56.68       50.95      1.65 o 
  -3   1  20      238.30      232.44      3.56 o 
  -2   1  20      474.68      461.38      6.26 o 
  -1   1  20        4.85        2.65      0.62 o 
   0   1  20      173.06      173.48      2.90 o 
   1   1  20      280.03      283.80      4.24 o 
   2   1  20       60.99       71.30      1.86 o 
   3   1  20        7.40        7.51      0.74 o 
   4   1  20        4.07        3.86      0.64 o 
   5   1  20        4.29        2.99      0.63 o 
   6   1  20        0.00       -0.25      0.58 o 
   7   1  20        0.99        1.45      0.67 o 
 -11   2  20        7.50       10.49      1.38 o 
 -10   2  20       31.05       33.91      1.74 o 
  -9   2  20        7.39        5.21      0.78 o 
  -8   2  20       24.73       23.41      1.19 o 
  -7   2  20       26.29       23.59      1.35 o 
  -6   2  20      253.56      263.36      6.45 o 
  -5   2  20      171.43      164.22      2.82 o 
  -4   2  20      259.00      256.92      4.35 o 
  -3   2  20       12.70       13.21      0.99 o 
  -2   2  20       18.15       13.56      0.99 o 
  -1   2  20        2.16        2.23      0.59 o 
   0   2  20        0.64        0.75      0.44 o 
   1   2  20       57.09       58.61      1.25 o 
   2   2  20       26.54       26.26      0.93 o 
   3   2  20        0.11        0.20      0.42 o 
   4   2  20       32.07       37.43      1.38 o 
   5   2  20       32.42       33.69      1.37 o 
   6   2  20       24.14       26.22      1.33 o 
   7   2  20        3.61        5.55      1.31 o 
 -10   3  20        0.17        0.73      0.92 o 
  -9   3  20       12.70        9.86      1.29 o 
  -8   3  20       85.27       98.37      3.11 o 
  -7   3  20        0.65        0.35      0.75 o 
  -6   3  20       15.71        8.53      1.04 o 
  -5   3  20       25.12       20.59      1.50 o 
  -4   3  20       14.46       15.56      1.36 o 
  -3   3  20       15.71       14.81      0.88 o 
  -2   3  20        3.86        5.32      0.63 o 
  -1   3  20       68.84       67.96      1.64 o 
   0   3  20       96.02       97.01      2.00 o 
   1   3  20       18.18       15.35      1.95 o 
   2   3  20       91.22       90.08      3.82 o 
   3   3  20        5.44        3.89      0.65 o 
   5   3  20        0.04       -0.08      0.83 o 
   6   3  20       35.39       39.44      2.15 o 
  -9   4  20       19.95       22.60      1.21 o 
  -8   4  20       21.56       21.47      1.16 o 
  -7   4  20        0.77        0.72      0.54 o 
  -6   4  20       69.84       70.84      2.21 o 
  -5   4  20       48.05       45.95      1.39 o 
  -4   4  20       30.16       26.47      1.09 o 
  -3   4  20       29.95       27.25      1.09 o 
  -2   4  20        6.40        6.19      0.67 o 
  -1   4  20        3.18        2.35      0.58 o 
   0   4  20        1.20        0.43      0.52 o 
   1   4  20       14.92       11.74      0.89 o 
   2   4  20        8.59        7.89      0.76 o 
   3   4  20        0.14        0.14      0.55 o 
   4   4  20       16.64       18.69      2.28 o 
   5   4  20       24.45       25.49      1.77 o 
  -8   5  20        0.01        0.09      0.66 o 
  -7   5  20        5.67        4.19      0.58 o 
  -6   5  20        3.06        3.09      0.52 o 
  -5   5  20       10.66       10.20      0.67 o 
  -4   5  20       13.87       14.59      0.77 o 
  -3   5  20        2.75        1.48      0.49 o 
  -2   5  20       16.40       19.47      1.04 o 
  -1   5  20        3.32        1.22      0.63 o 
   0   5  20       13.67       14.12      1.29 o 
   1   5  20       28.58       32.21      1.28 o 
   2   5  20       61.36       67.39      1.77 o 
   3   5  20        0.01       -0.15      0.59 o 
  -5   6  20        7.71        6.30      1.13 o 
  -4   6  20        2.33        4.96      0.78 o 
  -3   6  20       19.49       21.30      1.55 o 
  -2   6  20       30.91       26.20      1.73 o 
 -11   1  21        8.80       11.62      1.33 o 
 -10   1  21        0.53       -0.55      0.60 o 
  -9   1  21        0.07        0.15      0.55 o 
  -8   1  21        0.03       -0.42      0.53 o 
  -7   1  21        4.49        4.67      0.66 o 
  -6   1  21        0.38        0.00      0.48 o 
  -5   1  21        2.87        2.46      0.69 o 
  -4   1  21       24.85       23.67      1.07 o 
  -3   1  21        0.43        1.29      0.55 o 
  -2   1  21       12.81       13.65      0.97 o 
  -1   1  21        0.05        0.89      0.55 o 
   0   1  21        1.19        2.98      0.61 o 
   2   1  21        1.09        1.72      0.48 o 
   3   1  21        0.26       -0.71      0.71 o 
   4   1  21        2.47        2.07      0.71 o 
   5   1  21        0.16        0.32      0.58 o 
   6   1  21        0.60       -0.42      0.60 o 
 -10   2  21        9.00        8.71      1.11 o 
  -9   2  21       40.39       46.17      1.57 o 
  -8   2  21       21.83       21.24      1.15 o 
  -7   2  21       20.08       14.03      1.07 o 
  -6   2  21       20.26       23.42      1.17 o 
  -5   2  21        1.65        0.08      0.58 o 
  -4   2  21       15.59       12.36      0.90 o 
  -3   2  21       62.28       47.13      1.42 o 
  -2   2  21        9.43        5.64      0.68 o 
  -1   2  21       70.51       73.17      1.39 o 
   0   2  21       32.57       36.37      1.02 o 
   1   2  21       42.42       46.40      1.15 o 
   2   2  21       16.18       14.62      0.85 o 
   3   2  21        0.47        0.22      0.45 o 
   4   2  21        0.81        0.99      0.65 o 
   5   2  21       26.28       26.64      1.32 o 
   6   2  21        0.60       -0.77      1.08 o 
  -9   3  21        8.70        7.05      1.17 o 
  -8   3  21       34.49       39.19      2.11 o 
  -7   3  21        0.35       -0.65      0.77 o 
  -6   3  21        6.04        3.48      0.92 o 
  -5   3  21        1.37        4.05      0.92 o 
  -4   3  21       94.76       90.75      1.94 o 
  -3   3  21       16.35       17.69      0.96 o 
  -2   3  21       22.93       20.16      0.99 o 
  -1   3  21        1.81        1.82      0.57 o 
   0   3  21       24.44       29.72      1.16 o 
   1   3  21        0.71       -0.24      0.52 o 
   2   3  21       23.48       25.86      1.11 o 
   3   3  21        2.57        3.45      0.64 o 
   4   3  21       17.69       19.92      1.65 o 
   5   3  21        2.35        4.50      1.06 o 
  -8   4  21       46.37       55.57      1.63 o 
  -7   4  21        4.12        3.92      0.66 o 
  -6   4  21       12.61       14.62      0.97 o 
  -5   4  21        0.12        0.78      0.55 o 
  -4   4  21        0.42        0.26      0.52 o 
  -3   4  21        3.65        2.83      0.60 o 
  -2   4  21        3.24        2.30      0.58 o 
  -1   4  21        2.65        3.06      0.62 o 
   0   4  21        5.31        5.72      0.68 o 
   1   4  21        8.83       10.37      0.82 o 
   2   4  21        0.01        1.01      0.76 o 
   3   4  21        1.99        1.64      0.61 o 
   4   4  21        4.17        3.90      0.72 o 
  -7   5  21        0.33       -0.35      0.65 o 
  -6   5  21        0.28        0.18      0.45 o 
  -5   5  21        3.57        3.96      0.68 o 
  -4   5  21        1.31        0.97      0.58 o 
  -3   5  21       33.87       33.70      1.70 o 
  -2   5  21       16.23       19.73      1.21 o 
  -1   5  21        5.18        4.87      0.70 o 
   0   5  21       34.79       38.52      1.36 o 
   1   5  21        3.33        4.08      0.70 o 
   2   5  21        5.20        5.17      0.74 o 
 -10   0  22        0.82        0.10      0.86 o 
  -9   0  22       18.97       23.86      1.65 o 
  -8   0  22      107.78      111.10      3.27 o 
  -7   0  22        7.08        4.92      0.96 o 
  -6   0  22        0.17       -0.23      0.75 o 
  -5   0  22      162.96      163.43      4.05 o 
  -4   0  22      139.27      122.68      3.34 o 
  -3   0  22        2.98        3.92      0.92 o 
  -2   0  22      113.29      106.78      3.07 o 
  -1   0  22       44.83       51.20      2.09 o 
   0   0  22        8.22        9.49      1.08 o 
   1   0  22        1.57        0.73      0.81 o 
   2   0  22       40.02       35.85      1.86 o 
   3   0  22       15.22       14.83      1.46 o 
   4   0  22        0.09        0.27      0.86 o 
   5   0  22        0.02       -0.86      0.86 o 
 -10   1  22       28.69       33.56      1.38 o 
  -9   1  22        9.54        7.11      0.78 o 
  -8   1  22       69.18       74.76      1.86 o 
  -7   1  22       32.87       34.28      1.60 o 
  -6   1  22        7.35        8.07      0.75 o 
  -5   1  22        4.81        7.01      0.72 o 
  -4   1  22       65.56       69.03      1.69 o 
  -3   1  22       70.08       70.81      1.72 o 
  -2   1  22        1.69        2.97      0.62 o 
  -1   1  22      177.24      181.70      3.08 o 
   0   1  22        0.82        0.21      0.57 o 
   1   1  22      247.48      263.38      3.28 o 
   2   1  22       36.74       32.66      1.02 o 
   3   1  22        1.23        0.57      0.59 o 
   4   1  22        2.24        2.39      0.66 o 
   5   1  22        8.63       10.24      0.98 o 
   6   1  22       10.51       13.41      1.40 o 
 -10   2  22       16.65       23.67      1.96 o 
  -9   2  22       33.56       35.20      2.39 o 
  -8   2  22        0.75        0.53      0.87 o 
  -7   2  22       32.26       29.94      1.98 o 
  -6   2  22       37.16       35.48      1.34 o 
  -5   2  22       66.20       68.02      1.74 o 
  -4   2  22       79.15       69.22      1.73 o 
  -3   2  22       17.41       20.64      1.14 o 
  -2   2  22       14.04       12.46      1.26 o 
  -1   2  22        1.77        3.05      0.51 o 
   0   2  22       98.64      106.83      1.78 o 
   1   2  22        2.80        1.48      0.50 o 
   2   2  22       41.20       40.33      1.32 o 
   3   2  22       19.94       17.79      1.16 o 
   4   2  22        8.32        7.29      0.85 o 
   5   2  22        7.67        7.51      0.90 o 
  -8   3  22      217.02      261.91      6.05 o 
  -7   3  22        0.83       -0.75      0.86 o 
  -6   3  22        0.04       -0.40      0.77 o 
  -5   3  22        5.82        3.98      0.94 o 
  -4   3  22       37.76       30.73      1.81 o 
  -3   3  22        7.87        7.48      0.74 o 
  -2   3  22        3.68        6.06      0.69 o 
  -1   3  22       19.05       18.10      1.01 o 
   0   3  22       63.93       58.01      2.17 o 
   1   3  22       16.77       17.85      1.44 o 
   2   3  22       30.88       30.79      1.20 o 
   3   3  22       20.54       24.41      1.16 o 
   4   3  22        0.50        2.48      0.94 o 
  -8   4  22        2.27        3.82      1.02 o 
  -7   4  22       21.95       23.35      1.17 o 
  -6   4  22       35.42       36.51      1.32 o 
  -5   4  22       44.67       41.73      1.41 o 
  -4   4  22        4.64        2.60      0.61 o 
  -3   4  22       18.06       14.90      0.96 o 
  -2   4  22        9.57       11.09      0.85 o 
  -1   4  22        7.30        7.33      0.75 o 
   0   4  22       18.58       22.12      1.11 o 
   1   4  22        2.12        2.38      0.62 o 
   2   4  22        3.46        3.30      0.67 o 
   3   4  22        2.80        3.60      1.64 o 
  -6   5  22        5.64        6.72      1.13 o 
  -5   5  22        0.81        1.16      0.61 o 
  -4   5  22        0.91        0.76      0.58 o 
  -3   5  22        0.52        1.16      0.58 o 
  -2   5  22       28.96       34.08      1.33 o 
  -1   5  22       16.23       17.12      1.05 o 
   0   5  22        2.23        3.05      0.68 o 
   1   5  22        1.18        1.33      0.92 o 
 -10   1  23       19.08       22.65      1.81 o 
  -9   1  23       19.89       19.53      1.16 o 
  -8   1  23        6.09        7.32      0.80 o 
  -7   1  23        1.72        1.79      0.64 o 
  -6   1  23        2.16        1.57      0.63 o 
  -5   1  23       20.34       24.52      1.16 o 
  -4   1  23        4.12        4.21      0.67 o 
  -3   1  23        1.30        1.34      0.60 o 
  -2   1  23       25.05       27.17      1.17 o 
  -1   1  23        7.22        9.42      0.80 o 
   0   1  23        4.25        3.87      0.68 o 
   1   1  23       21.91       29.18      0.99 o 
   2   1  23        2.06        2.09      0.66 o 
   3   1  23        0.02        0.20      0.60 o 
   4   1  23        7.79        8.98      1.02 o 
   5   1  23        0.45        0.98      1.00 o 
  -9   2  23      118.46      141.28      3.94 o 
  -8   2  23        1.03        0.56      0.67 o 
  -7   2  23        0.13       -0.54      0.59 o 
  -6   2  23        9.50       10.38      0.88 o 
  -5   2  23        0.62       -0.19      0.61 o 
  -4   2  23        8.85        8.69      0.88 o 
  -3   2  23       23.83       29.55      1.93 o 
  -2   2  23       76.49       75.37      4.82 o 
  -1   2  23       38.70       34.06      1.46 o 
   0   2  23       68.76       65.15      1.86 o 
   1   2  23        1.11        0.89      0.52 o 
   2   2  23        3.17        3.33      0.57 o 
   3   2  23        3.47        4.02      1.05 o 
   4   2  23       13.04       12.49      1.08 o 
  -8   3  23        0.74        1.23      0.98 o 
  -7   3  23        0.00       -0.92      0.92 o 
  -6   3  23        0.17       -0.83      0.83 o 
  -5   3  23        1.79        1.75      0.92 o 
  -4   3  23        0.02        1.20      0.57 o 
  -3   3  23       10.68       11.61      0.92 o 
  -2   3  23        5.06        6.18      0.73 o 
  -1   3  23       14.21       19.21      1.04 o 
   0   3  23        4.54        3.44      0.67 o 
   1   3  23        0.49        0.59      0.60 o 
   2   3  23        0.24        0.39      0.56 o 
   3   3  23       16.68       19.54      2.61 o 
  -6   4  23       12.19       12.33      0.96 o 
  -5   4  23        2.36        4.68      0.73 o 
  -4   4  23        0.06        0.16      0.58 o 
  -3   4  23        3.69        4.77      0.68 o 
  -2   4  23        4.67        3.59      0.66 o 
  -1   4  23        8.89        7.76      0.79 o 
   0   4  23        0.09        0.39      0.55 o 
   1   4  23        0.08       -0.21      0.55 o 
   2   4  23       10.16       13.41      1.41 o 
  -3   5  23       36.22       44.40      2.15 o 
  -2   5  23       33.10       37.60      2.00 o 
  -1   5  23        6.61        4.42      1.04 o 
  -9   0  24       24.66       30.07      1.84 o 
  -8   0  24        1.84        0.75      0.88 o 
  -7   0  24        0.00       -0.29      0.83 o 
  -6   0  24       90.27      106.71      3.23 o 
  -5   0  24      117.55      113.43      3.34 o 
  -4   0  24       66.21       69.67      2.54 o 
  -3   0  24       13.90       11.93      1.23 o 
  -2   0  24        0.70       -0.35      0.79 o 
  -1   0  24        0.08       -0.38      0.79 o 
   0   0  24        1.61        2.71      0.94 o 
   1   0  24       63.47       76.90      2.73 o 
   2   0  24      108.83      117.98      3.48 o 
   3   0  24      116.13      137.80      3.88 o 
   4   0  24        0.04       -0.92      0.92 o 
  -9   1  24       10.49        8.68      1.31 o 
  -8   1  24       34.37       35.99      1.46 o 
  -7   1  24       90.08      103.97      2.32 o 
  -6   1  24       18.69       21.06      1.17 o 
  -5   1  24       51.01       56.01      1.63 o 
  -4   1  24       69.85       71.96      1.83 o 
  -3   1  24       12.85       14.02      1.04 o 
  -2   1  24        4.79        3.81      0.69 o 
  -1   1  24       35.39       27.73      1.25 o 
   0   1  24       18.23       16.82      1.11 o 
   1   1  24        0.03        0.58      0.49 o 
   2   1  24       19.78       20.32      1.19 o 
   3   1  24        0.13       -0.02      0.63 o 
   4   1  24        2.69        5.74      1.21 o 
  -8   2  24        3.30        4.17      1.27 o 
  -7   2  24        8.36       10.85      1.14 o 
  -6   2  24        0.02       -0.25      0.60 o 
  -5   2  24       17.18       16.24      1.10 o 
  -4   2  24       12.23       10.07      0.88 o 
  -3   2  24       18.20       17.82      1.14 o 
  -2   2  24        2.30        1.65      0.66 o 
  -1   2  24       15.86       18.17      1.05 o 
   0   2  24       33.26       35.83      1.14 o 
   1   2  24       56.58       66.72      1.46 o 
   2   2  24        9.19       10.65      0.74 o 
   3   2  24       53.16       60.40      2.69 o 
  -6   3  24        4.94        8.22      1.25 o 
  -5   3  24      150.74      181.26      5.29 o 
  -4   3  24       71.93       72.10      1.83 o 
  -3   3  24       59.84       61.69      1.68 o 
  -2   3  24        5.54        4.25      0.71 o 
  -1   3  24        2.49        2.31      0.64 o 
   0   3  24        6.47        6.43      0.75 o 
   1   3  24        6.20        5.24      0.74 o 
   2   3  24        0.00        0.19      0.77 o 
  -5   4  24        1.12        0.25      0.90 o 
  -4   4  24        4.61        2.73      0.98 o 
  -3   4  24       20.97       22.87      1.78 o 
  -2   4  24       23.15       27.34      1.24 o 
  -1   4  24        9.13       11.27      0.90 o 
   0   4  24       10.91        8.34      0.80 o 
  -8   1  25       18.07       22.46      1.96 o 
  -7   1  25        2.38        1.67      0.84 o 
  -6   1  25        1.25        0.82      0.67 o 
  -5   1  25        4.67        5.86      0.79 o 
  -4   1  25        1.88        1.51      0.67 o 
  -3   1  25        0.87        1.35      0.64 o 
  -2   1  25        6.08        7.91      0.83 o 
  -1   1  25        4.59        5.02      0.76 o 
   0   1  25        3.20        3.79      0.76 o 
   1   1  25        2.21        1.97      0.55 o 
   2   1  25        7.35        9.24      0.90 o 
   3   1  25        2.35        3.52      1.15 o 
  -6   2  25       30.54       34.86      1.46 o 
  -5   2  25       11.71       11.19      0.93 o 
  -4   2  25        2.16        2.69      0.72 o 
  -3   2  25        6.02        8.10      0.84 o 
  -2   2  25        4.96        5.24      0.59 o 
  -1   2  25        3.24        2.11      0.54 o 
   0   2  25        0.04        0.96      0.66 o 
   1   2  25       27.97       31.27      1.11 o 
   2   2  25       20.28       25.28      2.04 o 
  -5   3  25        0.73        1.04      0.98 o 
  -4   3  25       30.67       34.10      1.37 o 
  -3   3  25        9.76        8.66      0.85 o 
  -2   3  25        0.21       -0.60      0.60 o 
  -1   3  25        5.96        7.76      0.82 o 
   0   3  25        1.40        1.11      1.06 o 
   1   3  25        3.15        2.96      0.92 o 
  -6   0  26       59.96       72.83      2.75 o 
  -5   0  26        0.45        0.13      0.88 o 
  -4   0  26        7.55        7.34      1.15 o 
  -3   0  26      103.75      120.54      3.59 o 
  -2   0  26        4.62        4.55      1.11 o 
  -1   0  26       13.81       10.43      1.27 o 
   0   0  26       41.92       43.26      2.19 o 
   1   0  26       69.81       83.20      2.98 o 
  -7   1  26        9.84       11.68      1.48 o 
  -6   1  26        4.17        2.91      0.77 o 
  -5   1  26        2.46        0.29      0.65 o 
  -4   1  26       29.94       32.61      1.79 o 
  -3   1  26       65.99       69.70      1.90 o 
  -2   1  26       22.12       28.13      1.38 o 
  -1   1  26       10.92       12.04      1.03 o 
   0   1  26        2.90        1.60      0.56 o 
   1   1  26        5.75        5.19      1.21 o 
  -4   2  26        0.06       -0.46      0.86 o 
  -3   2  26        9.64       12.41      1.36 o 
  -2   2  26        0.47        0.11      0.50 o 
  -1   2  26        7.80        6.65      0.66 o 
   0   2  26       22.92       24.67      1.29 o 
  -5   1  27        8.36        7.88      1.42 o 
  -4   1  27        4.65        5.63      1.29 o 
  -3   1  27        0.03        1.06      1.08 o 
  -2   1  27        0.04       -0.42      1.04 o 
  -1   1  27        1.21        0.73      1.08 o 
                                                 
